# Supplementary material for: Crystal structure of glycidamide: the mutagenic and genotoxic metabolite of acryl­amide
Source: Acta Crystallogr E Crystallogr Commun. 2016 Jul 22;72(Pt 8):1179–82. doi: 10.1107/S2056989016010859 (PMC4971867; doi:10.1107/S2056989016010859)
Supplement: Supplementary file 1 [file e-72-01179-sup1.cif]

##############################################################################
#                                                                            #
# This CIF contains the data in a paper accepted for publication in          #
# Acta Crystallographica Section E. It conforms to the requirements of       #
# Notes for Authors for Acta Crystallographica Section E, and has been       #
# peer reviewed under the auspices of the IUCr Commission on Journals.       #
#                                                                            #
# Full details of the Crystallographic Information File format               #
# are given in the paper "The Crystallographic Information File (CIF):       #
# a New Standard Archive File for Crystallography" by S. R. Hall, F. H.      #
# Allen and I. D. Brown [Acta Cryst. (1991), A47, 655-685].                  #
#                                                                            #
# The current version of the core CIF dictionary is obtainable from          #
# ftp://ftp.iucr.org/pub/cif_core.dic.                                       #
#                                                                            #
# Software is freely available for graphical display of the structure(s)     #
# in this CIF. For information consult the CIF software page                 #
# http://www.iucr.org/resources/cif/software.                                #
#                                                                            #
# This file may be used for bona fide research purposes within the           #
# scientific community so long as proper attribution is given to the journal # 
# article from which it was obtained.                                        #
#                                                                            #
##############################################################################
data_I
_audit_creation_method     SHELXL-2014/7
_database_code_depnum_ccdc_archive     'CCDC 1490160'
_chemical_name_systematic
;
Oxirane-2-carboxamide
;
_chemical_name_common
;
Glycidamide
;
_chemical_formula_moiety     ?
_chemical_formula_sum     'C3 H5 N O2'
_chemical_formula_iupac     'C3 H5 N O2'
_chemical_formula_weight     87.08
_chemical_melting_point     ?
_shelx_space_group_comment
;
The symmetry employed for this shelxl refinement is uniquely defined
by the following loop, which should always be used as a source of
symmetry information in preference to the above space-group names.
They are only intended as comments.
;
_space_group_crystal_system     monoclinic
_space_group_name_H-M_alt     'P 21/c'
_space_group_name_Hall     '-P 2ybc'
loop_
    _space_group_symop_operation_xyz
    'x, y, z'
    '-x, y+1/2, -z+1/2'
    '-x, -y, -z'
    'x, -y-1/2, z-1/2'
_cell_length_a     15.5186(7)
_cell_length_b     5.1007(2)
_cell_length_c     10.9250(5)
_cell_angle_alpha     90
_cell_angle_beta     107.651(5)
_cell_angle_gamma     90
_cell_volume     824.06(7)
_cell_formula_units_Z     8
_cell_measurement_reflns_used     2255
_cell_measurement_theta_min     5.9760
_cell_measurement_theta_max     62.5620
_cell_measurement_temperature     150(2)
_exptl_crystal_description     'transparent prism'
_exptl_crystal_colour     colorless
_exptl_crystal_size_max     0.221
_exptl_crystal_size_mid     0.160
_exptl_crystal_size_min     0.159
_exptl_crystal_density_diffrn     1.404
_exptl_crystal_density_meas     ?
_exptl_crystal_density_method     ?
_exptl_crystal_F_000     368
_exptl_absorpt_coefficient_mu     1.023
_exptl_absorpt_correction_type     multi-scan
_exptl_absorpt_process_details
;
(CrysAlis PRO; Rigaku Oxford Diffraction, 2015)
;
_shelx_estimated_absorpt_T_min     0.805
_shelx_estimated_absorpt_T_max     0.854
_exptl_absorpt_correction_T_min     0.83732
_exptl_absorpt_correction_T_max     1.00000
_diffrn_ambient_temperature     150(2)
_diffrn_radiation_type     'Cu K\a'
_diffrn_radiation_wavelength     1.54184
_diffrn_measurement_device_type     'Rigaku Xcalibur (Sapphire3, Gemini ultra)'
_diffrn_measurement_method     '\w scans'
_diffrn_detector_area_resol_mean     16.1399
_diffrn_reflns_number     4485
_diffrn_reflns_av_R_equivalents     0.0217
_diffrn_reflns_theta_min     5.985
_diffrn_reflns_theta_max     62.755
_diffrn_reflns_theta_full     62.755
_diffrn_measured_fraction_theta_max     0.991
_diffrn_measured_fraction_theta_full     0.991
_diffrn_reflns_limit_h_min     -17
_diffrn_reflns_limit_h_max     14
_diffrn_reflns_limit_k_min     -5
_diffrn_reflns_limit_k_max     5
_diffrn_reflns_limit_l_min     -8
_diffrn_reflns_limit_l_max     12
_refine_special_details     ?
_reflns_number_total     1310
_reflns_number_gt     1207
_reflns_threshold_expression     'I > 2\s(I)'
_refine_ls_structure_factor_coef     Fsqd
_refine_ls_matrix_type     full
_refine_ls_R_factor_all     0.0374
_refine_ls_R_factor_gt     0.0350
_refine_ls_wR_factor_gt     0.0909
_refine_ls_wR_factor_ref     0.0932
_refine_ls_goodness_of_fit_ref     1.104
_refine_ls_restrained_S_all     1.104
_refine_ls_number_reflns     1310
_refine_ls_number_parameters     121
_refine_ls_number_restraints     4
_refine_ls_hydrogen_treatment     mixed
_refine_ls_weighting_scheme     calc
_refine_ls_weighting_details
              'w=1/[\s^2^(Fo^2^)+(0.0458P)^2^+0.2380P] where P=(Fo^2^+2Fc^2^)/3'
_atom_sites_solution_hydrogens     difmap
_atom_sites_solution_primary     direct
_atom_sites_solution_secondary     difmap
_refine_ls_shift/su_max     0.000
_refine_ls_shift/su_mean     0.000
_refine_diff_density_max     0.344
_refine_diff_density_min     -0.171
_refine_ls_extinction_method     none
_refine_ls_extinction_coef     .
loop_
    _atom_type_symbol
    _atom_type_description
    _atom_type_scat_dispersion_real
    _atom_type_scat_dispersion_imag
    _atom_type_scat_source
    C C 0.0181 0.0091 'International Tables Vol C Tables 4.2.6.8 and 6.1.1.4'
    H H 0.0000 0.0000 'International Tables Vol C Tables 4.2.6.8 and 6.1.1.4'
    N N 0.0311 0.0180 'International Tables Vol C Tables 4.2.6.8 and 6.1.1.4'
    O O 0.0492 0.0322 'International Tables Vol C Tables 4.2.6.8 and 6.1.1.4'
_computing_data_collection
;
CrysAlis PRO (Rigaku Oxford Diffraction, 2015)
;
_computing_cell_refinement
;
CrysAlis PRO (Rigaku Oxford Diffraction, 2015)
;
_computing_data_reduction
;
CrysAlis PRO (Rigaku Oxford Diffraction, 2015)
;
_computing_structure_solution
;
SIR2014 (Burla <i>et al.</i>,  2015)
;
_computing_structure_refinement
;
SHELXL2014 (Sheldrick, 2015)
;
_computing_molecular_graphics
;
Mercury (Macrae et al., 2008) and PLATON (Spek, 2009)
;
_computing_publication_material
;
SHELXL2014 (Sheldrick, 2015) and PLATON (Spek, 2009)
;
loop_
    _atom_site_type_symbol
    _atom_site_label
    _atom_site_fract_x
    _atom_site_fract_y
    _atom_site_fract_z
    _atom_site_U_iso_or_equiv
    _atom_site_adp_type
    _atom_site_calc_flag
    _atom_site_occupancy
    _atom_site_disorder_assembly
    _atom_site_disorder_group
    C C1 0.34078(9) 0.3918(3) 0.43936(13) 0.0242(3) Uani d 1 . .
    C C2 0.41336(9) 0.3997(3) 0.56563(14) 0.0292(4) Uani d 1 . .
    H H2 0.4507 0.2371 0.5900 0.035 Uiso calc 1 . .
    C C3 0.40088(10) 0.5531(3) 0.67215(13) 0.0342(4) Uani d 1 . .
    H H3A 0.3427 0.6464 0.6580 0.041 Uiso calc 1 . .
    H H3B 0.4285 0.4861 0.7604 0.041 Uiso calc 1 . .
    N N1 0.31052(9) 0.6180(2) 0.38512(12) 0.0303(3) Uani d 1 . .
    H H1A 0.2683(11) 0.620(4) 0.3127(15) 0.036 Uiso d 1 . .
    H H1B 0.3322(11) 0.766(3) 0.4175(16) 0.036 Uiso d 1 . .
    O O1 0.31121(7) 0.17614(19) 0.39333(9) 0.0300(3) Uani d 1 . .
    O O2 0.46035(7) 0.6420(2) 0.60247(10) 0.0361(3) Uani d 1 . .
    C C11 0.16824(9) 0.1061(3) 0.56672(13) 0.0262(3) Uani d 1 . .
    C C12 0.11401(10) 0.1195(3) 0.42784(14) 0.0320(4) Uani d 1 . .
    H H12 0.1266 -0.0195 0.3709 0.038 Uiso calc 1 . .
    C C13 0.02176(11) 0.2199(3) 0.39198(15) 0.0392(4) Uani d 1 . .
    H H13A -0.0228 0.1437 0.3153 0.047 Uiso calc 1 . .
    H H13B -0.0030 0.2724 0.4618 0.047 Uiso calc 1 . .
    N N11 0.18834(8) 0.3303(2) 0.62832(12) 0.0294(3) Uani d 1 . .
    H H11A 0.2208(11) 0.332(4) 0.7085(14) 0.035 Uiso d 1 . .
    H H11B 0.1752(11) 0.480(3) 0.5899(16) 0.035 Uiso d 1 . .
    O O11 0.18951(7) -0.11167(18) 0.61662(9) 0.0323(3) Uani d 1 . .
    O O12 0.09383(8) 0.3738(2) 0.37277(11) 0.0441(3) Uani d 1 . .
loop_
    _atom_site_aniso_label
    _atom_site_aniso_U_11
    _atom_site_aniso_U_22
    _atom_site_aniso_U_33
    _atom_site_aniso_U_12
    _atom_site_aniso_U_13
    _atom_site_aniso_U_23
    C1 0.0286(7) 0.0184(8) 0.0250(7) -0.0003(5) 0.0071(5) -0.0010(5)
    C2 0.0280(7) 0.0245(8) 0.0313(7) -0.0010(6) 0.0032(6) -0.0015(6)
    C3 0.0337(7) 0.0403(9) 0.0263(7) -0.0070(7) 0.0060(6) -0.0045(6)
    N1 0.0408(7) 0.0163(7) 0.0266(6) -0.0025(5) -0.0004(5) -0.0008(5)
    O1 0.0388(6) 0.0157(5) 0.0298(5) -0.0012(4) 0.0017(4) -0.0015(4)
    O2 0.0330(6) 0.0383(6) 0.0358(6) -0.0118(4) 0.0084(4) -0.0103(5)
    C11 0.0281(7) 0.0191(8) 0.0286(7) -0.0011(5) 0.0044(6) 0.0009(5)
    C12 0.0384(8) 0.0253(8) 0.0279(7) -0.0024(6) 0.0035(6) -0.0002(5)
    C13 0.0364(8) 0.0361(9) 0.0363(8) -0.0010(7) -0.0022(6) 0.0007(7)
    N11 0.0377(7) 0.0162(6) 0.0265(6) -0.0004(5) -0.0022(5) 0.0021(5)
    O11 0.0411(6) 0.0171(6) 0.0317(5) 0.0005(4) 0.0008(4) 0.0006(4)
    O12 0.0484(7) 0.0370(7) 0.0364(6) -0.0047(5) -0.0027(5) 0.0135(5)
_geom_special_details
;
 All esds (except the esd in the dihedral angle between two l.s. planes)
 are estimated using the full covariance matrix.  The cell esds are taken
 into account individually in the estimation of esds in distances, angles
 and torsion angles; correlations between esds in cell parameters are only
 used when they are defined by crystal symmetry.  An approximate (isotropic)
 treatment of cell esds is used for estimating esds involving l.s. planes.
;
loop_
    _geom_bond_atom_site_label_1
    _geom_bond_atom_site_label_2
    _geom_bond_site_symmetry_2
    _geom_bond_distance
    _geom_bond_publ_flag
    C1 O1 . 1.2383(17) n
    C1 N1 . 1.3169(18) n
    C1 C2 . 1.494(2) n
    C2 O2 . 1.4294(17) n
    C2 C3 . 1.463(2) n
    C2 H2 . 1.0000 n
    C3 O2 . 1.4362(19) n
    C3 H3A . 0.9900 n
    C3 H3B . 0.9900 n
    N1 H1A . 0.860(15) n
    N1 H1B . 0.856(15) n
    C11 O11 . 1.2373(17) n
    C11 N11 . 1.3154(19) n
    C11 C12 . 1.497(2) n
    C12 O12 . 1.4242(19) n
    C12 C13 . 1.458(2) n
    C12 H12 . 1.0000 n
    C13 O12 . 1.433(2) n
    C13 H13A . 0.9900 n
    C13 H13B . 0.9900 n
    N11 H11A . 0.868(15) n
    N11 H11B . 0.864(15) n
loop_
    _geom_angle_atom_site_label_1
    _geom_angle_atom_site_label_2
    _geom_angle_atom_site_label_3
    _geom_angle_site_symmetry_1
    _geom_angle_site_symmetry_3
    _geom_angle
    _geom_angle_publ_flag
    O1 C1 N1 . . 123.91(12) ?
    O1 C1 C2 . . 118.80(12) ?
    N1 C1 C2 . . 117.26(12) ?
    O2 C2 C3 . . 59.53(9) ?
    O2 C2 C1 . . 117.44(12) ?
    C3 C2 C1 . . 120.29(12) ?
    O2 C2 H2 . . 115.9 ?
    C3 C2 H2 . . 115.9 ?
    C1 C2 H2 . . 115.9 ?
    O2 C3 C2 . . 59.07(9) ?
    O2 C3 H3A . . 117.9 ?
    C2 C3 H3A . . 117.9 ?
    O2 C3 H3B . . 117.9 ?
    C2 C3 H3B . . 117.9 ?
    H3A C3 H3B . . 115.0 ?
    C1 N1 H1A . . 119.5(12) ?
    C1 N1 H1B . . 122.9(12) ?
    H1A N1 H1B . . 117.6(17) ?
    C2 O2 C3 . . 61.40(10) ?
    O11 C11 N11 . . 124.39(12) ?
    O11 C11 C12 . . 118.71(12) ?
    N11 C11 C12 . . 116.89(12) ?
    O12 C12 C13 . . 59.62(10) ?
    O12 C12 C11 . . 116.98(12) ?
    C13 C12 C11 . . 119.53(14) ?
    O12 C12 H12 . . 116.2 ?
    C13 C12 H12 . . 116.2 ?
    C11 C12 H12 . . 116.2 ?
    O12 C13 C12 . . 59.02(10) ?
    O12 C13 H13A . . 117.9 ?
    C12 C13 H13A . . 117.9 ?
    O12 C13 H13B . . 117.9 ?
    C12 C13 H13B . . 117.9 ?
    H13A C13 H13B . . 115.0 ?
    C11 N11 H11A . . 119.9(12) ?
    C11 N11 H11B . . 122.2(12) ?
    H11A N11 H11B . . 117.5(17) ?
    C12 O12 C13 . . 61.35(10) ?
loop_
    _geom_hbond_atom_site_label_D
    _geom_hbond_atom_site_label_H
    _geom_hbond_atom_site_label_A
    _geom_hbond_site_symmetry_A
    _geom_hbond_distance_DH
    _geom_hbond_distance_HA
    _geom_hbond_distance_DA
    _geom_hbond_angle_DHA
    N1 H1B O2 . 0.858(16) 2.450(17) 2.7770(17) 103.4(12)
    N11 H11B O12 . 0.865(16) 2.387(17) 2.7408(17) 104.9(12)
    N1 H1A O11 4_565 0.861(16) 2.121(16) 2.9651(16) 166.7(17)
    N1 H1B O1 1_565 0.858(16) 2.121(15) 2.8482(14) 142.2(15)
    N11 H11A O1 4_566 0.868(15) 2.081(15) 2.9447(16) 173.4(17)
    N11 H11B O11 1_565 0.865(16) 2.106(15) 2.8495(14) 143.7(15)
    C3 H3A O11 1_565 0.99 2.59 3.5839(19) 179
    C3 H3B O2 2_646 0.99 2.59 3.4470(18) 144
    C13 H13A O12 2_545 0.99 2.44 3.3991(19) 163
_shelx_hkl_file
;
   2   0   0   21.49    0.45
  -2   0   0   22.33    0.50
  -2   0   0   22.95    0.48
  -3   0   0    3.62    0.23
  -3   0   0    3.28    0.23
   3   0   0    3.24    0.22
  -4   0   0   80.57    1.29
  -4   0   0   81.99    1.37
  -5   0   0    1.19    0.18
  -5   0   0    1.29    0.20
  -6   0   0   76.32    1.68
  -6   0   0   77.20    1.62
  -7   0   0   10.30    0.76
  -7   0   0   11.55    0.70
  -8   0   0  120.33    2.81
  -9   0   0   17.24    1.14
 -10   0   0   55.37    0.57
 -10   0   0   54.84    2.19
 -10   0   0   56.17    0.55
 -11   0   0    4.43    0.17
 -11   0   0    4.35    0.17
  11   0   0    4.05    0.14
 -11   0   0    4.46    0.16
 -12   0   0    2.95    0.15
 -12   0   0    2.93    0.14
 -12   0   0    3.00    0.14
  12   0   0    2.87    0.12
 -13   0   0    0.35    0.06
 -13   0   0    0.37    0.06
 -14   0   0   33.33    0.48
 -14   0   0   33.78    0.48
 -15   0   0    0.37    0.05
 -15   0   0    0.36    0.05
 -16   0   0    0.36    0.05
 -16   0   0    0.37    0.05
 -17   0   0    2.40    0.10
   0   1   0   -0.01    0.03
   0  -1   0    0.01    0.04
   1  -1   0  110.37    1.60
  -1  -1   0  110.88    1.29
  -2  -1   0   70.13    0.98
   2  -1   0   72.94    1.40
  -3  -1   0   25.12    0.57
   3  -1   0   25.34    0.90
   4  -1   0   42.03    1.24
   4   1   0   42.11    1.19
  -4   1   0   42.71    0.82
  -4  -1   0   43.29    0.86
  -5   1   0   16.26    0.82
  -5   1   0   18.49    0.63
   5  -1   0   17.60    0.86
  -5   1   0   16.29    0.84
   5   1   0   17.31    0.83
  -5  -1   0   18.99    0.65
   6  -1   0    1.80    0.29
   6   1   0    1.87    0.29
  -6   1   0    1.42    0.28
  -6  -1   0    1.65    0.27
  -6   1   0    1.42    0.28
  -7  -1   0    1.24    0.25
  -7   1   0    1.04    0.25
   7   1   0    1.27    0.26
  -7   1   0    1.05    0.26
  -8   1   0    1.32    0.31
  -8  -1   0    1.36    0.29
  -8   1   0    1.42    0.31
   8   1   0    1.50    0.30
  -9  -1   0    6.96    0.71
   9   1   0    7.86    0.72
  -9   1   0    6.75    0.73
  -9   1   0    7.43    0.78
 -10  -1   0    9.93    0.23
 -10   1   0    9.76    0.24
 -10   1   0    9.41    0.24
 -10  -1   0    9.65    0.24
 -11   1   0    0.03    0.02
 -11  -1   0    0.02    0.02
 -11   1   0    0.04    0.03
 -11  -1   0    0.04    0.03
 -12  -1   0    5.24    0.19
 -12   1   0    5.30    0.20
 -12   1   0    5.24    0.19
 -12  -1   0    5.50    0.19
 -13  -1   0    9.36    0.26
 -13   1   0    8.89    0.26
 -13   1   0    9.29    0.26
 -13  -1   0    9.13    0.25
 -14  -1   0    0.23    0.04
 -14   1   0    0.23    0.05
 -14  -1   0    0.23    0.04
 -15   1   0    1.42    0.10
 -15  -1   0    1.36    0.09
 -15  -1   0    1.34    0.09
 -16  -1   0    1.32    0.08
 -16   1   0    1.43    0.09
   0   2   0   11.72    0.66
   0  -2   0   11.50    0.70
  -1  -2   0   11.89    0.69
   1  -2   0   11.83    0.74
   1   2   0   11.55    0.68
  -1   2   0   13.02    0.68
   2   2   0    0.21    0.11
  -2  -2   0    0.14    0.08
  -2   2   0    0.12    0.07
   2  -2   0    0.07    0.06
  -3   2   0   12.95    0.68
   3   2   0   11.15    0.74
  -3  -2   0   11.49    0.63
   3  -2   0   10.57    0.77
  -4   2   0   29.48    0.97
   4  -2   0   28.72    1.31
   4   2   0   31.33    1.30
   5   2   0    3.12    0.43
  -5   2   0    2.89    0.35
   5  -2   0    3.05    0.46
   6  -2   0   13.92    1.01
   6   2   0   16.31    1.04
  -6   2   0   15.26    0.88
  -6   2   0   14.44    1.01
   7   2   0    0.29    0.15
  -7   2   0    0.51    0.18
  -7   2   0    0.27    0.15
   7  -2   0    0.45    0.20
  -8   2   0    2.23    0.44
   8   2   0    1.81    0.38
  -8   2   0    2.04    0.38
  -8  -2   0    2.31    0.11
   9  -2   0    5.38    0.16
  -9   2   0    5.81    0.18
  -9  -2   0    5.79    0.17
  -9  -2   0    5.50    0.17
  -9   2   0    5.74    0.19
 -10   2   0    0.02    0.02
 -10  -2   0    0.03    0.02
  10  -2   0   -0.01    0.02
 -10  -2   0   -0.01    0.02
 -10   2   0    0.01    0.03
 -11  -2   0    1.35    0.09
 -11   2   0    1.32    0.10
 -12   2   0    1.90    0.12
 -12   2   0    1.96    0.13
 -12  -2   0    2.01    0.12
 -13  -2   0    0.46    0.06
 -13   2   0    0.46    0.06
 -13   2   0    0.41    0.06
 -14   2   0    0.12    0.04
 -14  -2   0    0.17    0.04
 -15  -2   0    0.76    0.06
 -15   2   0    0.71    0.07
 -16   2   0    0.88    0.06
   0   3   0    0.20    0.11
   0  -3   0   -0.05    0.08
  -1  -3   0    0.40    0.17
   1  -3   0    0.27    0.18
   1   3   0    0.44    0.17
   2  -3   0    7.15    0.76
   2   3   0    6.77    0.69
   3  -3   0   19.83    1.31
   3   3   0   20.64    1.24
   4   3   0    1.82    0.38
   4  -3   0    1.98    0.44
   5  -3   0    7.97    0.90
  -5  -3   0    9.11    0.22
  -5   3   0    7.27    0.80
  -5   3   0    8.75    0.21
   5   3   0    8.78    0.87
  -6   3   0    1.13    0.08
  -6  -3   0    1.21    0.08
  -7   3   0   21.15    0.36
  -7  -3   0   22.05    0.36
  -8  -3   0    2.05    0.12
  -8   3   0    1.91    0.11
  -9  -3   0    0.19    0.04
   9  -3   0    0.14    0.04
  -9   3   0    0.09    0.03
 -10   3   0    0.22    0.04
 -10  -3   0    0.24    0.04
 -10   3   0    0.21    0.04
  10  -3   0    0.22    0.04
 -11  -3   0   14.01    0.31
  11  -3   0   14.09    0.29
 -11   3   0   14.83    0.31
 -12  -3   0    1.47    0.10
 -12   3   0    1.51    0.11
 -13  -3   0    0.26    0.04
 -13   3   0    0.27    0.05
 -14  -3   0    0.62    0.06
 -14   3   0    0.60    0.06
   0  -4   0  149.23    0.92
   0  -4   0  152.13    0.99
  -1  -4   0    0.19    0.04
   1  -4   0    0.08    0.03
   1  -4   0    0.18    0.04
  -1  -4   0    0.09    0.03
  -2  -4   0   10.23    0.26
   2  -4   0   10.25    0.23
   2  -4   0   10.49    0.27
  -3  -4   0    8.50    0.23
   3  -4   0    8.56    0.25
   3  -4   0    8.56    0.21
  -4  -4   0   11.68    0.27
  -4   4   0   11.56    0.28
  -5  -4   0    5.09    0.19
  -5   4   0    4.96    0.19
  -6   4   0    4.09    0.17
  -6  -4   0    4.03    0.17
  -7   4   0    0.61    0.07
  -7  -4   0    0.61    0.07
  -8   4   0   16.07    0.34
  -8  -4   0   16.59    0.34
  -9  -4   0    1.72    0.11
   9  -4   0    1.65    0.10
  -9   4   0    1.74    0.11
 -10  -4   0    3.60    0.15
 -10   4   0    3.50    0.15
  10  -4   0    3.60    0.14
 -11  -4   0    2.23    0.11
 -11   4   0    2.04    0.11
  11  -4   0    2.14    0.10
 -12   4   0    0.34    0.05
 -12  -4   0    0.47    0.05
   0  -5   0    0.00    0.02
   0  -5   0    0.02    0.02
  -1  -5   0    4.21    0.17
   1  -5   0    4.36    0.16
  -1  -5   0    4.24    0.16
  -2   5   0    0.93    0.08
  -2  -5   0    0.85    0.07
  -2  -5   0    0.83    0.08
  -3   5   0    0.42    0.06
  -3  -5   0    0.43    0.05
  -3  -5   0    0.40    0.05
  -4  -5   0    0.53    0.06
  -4  -5   0    0.52    0.06
  -4   5   0    0.52    0.06
  -5  -5   0    3.61    0.14
  -5   5   0    3.81    0.16
  -6   5   0    0.26    0.04
  -6  -5   0    0.24    0.04
  -7   5   0    2.40    0.12
  -7  -5   0    2.32    0.11
   7  -5   0    2.64    0.12
  -8   5   0    0.01    0.02
  -8  -5   0    0.05    0.02
   8  -5   0    0.05    0.02
 -17   0   1    0.01    0.01
 -17   0   1   -0.01    0.01
 -16   0   1    0.03    0.02
 -16   0   1    0.01    0.02
 -15   0   1    0.02    0.02
 -15   0   1    0.01    0.02
 -14   0   1   -0.02    0.02
 -14   0   1   -0.01    0.03
 -13   0   1    0.00    0.03
 -13   0   1    0.02    0.02
 -12   0   1    0.01    0.02
 -12   0   1    0.01    0.02
 -11   0   1    0.01    0.02
 -11   0   1    0.00    0.02
 -10   0   1   -0.05    0.06
  -9   0   1    0.03    0.06
  -8   0   1   -0.07    0.08
  -7   0   1   -0.24    0.12
   7   0  -1   -0.02    0.03
  -6   0   1   -0.07    0.06
   6   0  -1    0.01    0.03
   5   0  -1   -0.02    0.02
  -5   0   1    0.04    0.04
   4   0  -1    0.05    0.03
   4   0  -1    0.02    0.03
  -4   0   1   -0.01    0.05
   3   0  -1    0.01    0.02
  -3   0   1    0.01    0.03
   3   0  -1    0.00    0.02
  -2   0   1    0.01    0.01
   2   0  -1    0.02    0.02
   2   0  -1    0.03    0.02
  -1   0   1    0.01    0.01
  -1   0   1    0.02    0.01
   0   0   1    0.00    0.01
  -1   0  -1    0.00    0.02
  -2   0  -1    0.03    0.04
  -3   0  -1    0.02    0.03
  -4   0  -1    0.01    0.05
  -4   0  -1   -0.10    0.06
  -5   0  -1   -0.06    0.05
  -5   0  -1   -0.01    0.05
  -6   0  -1   -0.01    0.05
  -6   0  -1    0.13    0.09
  -7   0  -1   -0.08    0.07
  -7   0  -1    0.02    0.05
  -8   0  -1   -0.20    0.12
  -9   0  -1    0.19    0.14
  10   0   1    0.00    0.01
 -10   0  -1    0.01    0.02
 -10   0  -1   -0.01    0.02
 -11   0  -1    0.02    0.02
 -11   0  -1    0.04    0.04
 -11   0  -1    0.02    0.02
  11   0   1   -0.01    0.02
  12   0   1    0.01    0.02
 -12   0  -1    0.00    0.02
 -12   0  -1    0.06    0.03
 -12   0  -1    0.01    0.03
 -13   0  -1    0.02    0.02
 -13   0  -1   -0.02    0.02
  13   0   1    0.01    0.02
 -14   0  -1   -0.02    0.02
 -14   0  -1    0.01    0.02
 -15   0  -1   -0.02    0.02
 -15   0  -1   -0.02    0.02
 -16   0  -1    0.07    0.02
 -16   0  -1   -0.01    0.02
 -17   1   1    0.02    0.02
 -17  -1   1    0.03    0.02
 -16   1   1    2.97    0.13
 -16  -1   1    2.71    0.12
 -16  -1   1    2.68    0.12
 -15   1   1    2.03    0.12
 -15  -1   1    2.09    0.12
 -15  -1   1    2.04    0.11
 -14   1   1    0.87    0.08
 -14  -1   1    0.94    0.08
 -14  -1   1    0.90    0.08
 -13  -1   1    0.26    0.05
 -13  -1   1    0.29    0.05
 -13   1   1    0.28    0.05
 -12   1   1    0.19    0.04
 -12  -1   1    0.22    0.04
 -12   1   1    0.16    0.04
 -11   1   1    0.52    0.06
 -11  -1   1    0.58    0.07
 -11  -1   1    0.58    0.06
 -11   1   1    0.59    0.07
 -10  -1   1    1.05    0.27
 -10   1   1    1.26    0.32
 -10  -1   1    1.79    0.10
 -10  -1   1    1.70    0.10
 -10   1   1    1.77    0.10
 -10   1   1    1.81    0.10
  -9   1   1    7.66    0.74
  -9  -1   1    8.49    0.72
   9   1  -1    9.00    0.74
  -8   1   1    1.28    0.29
  -8   1   1    1.13    0.26
  -8  -1   1    1.34    0.26
   8   1  -1    2.08    0.34
  -7  -1   1    9.49    0.64
   7   1  -1    9.76    0.68
  -7   1   1    8.71    0.68
   7  -1  -1    9.46    0.68
  -7   1   1    8.85    0.72
  -7  -1   1    9.95    0.63
  -6  -1   1   26.65    0.98
  -6  -1   1   28.15    0.95
  -6   1   1   24.47    1.08
  -6   1   1   24.64    1.04
   6  -1  -1   25.59    1.05
   6   1  -1   25.91    1.05
  -5   1   1    3.24    0.34
   5   1  -1    3.27    0.35
  -5  -1   1    3.48    0.31
   5  -1  -1    3.14    0.35
  -5  -1   1    3.10    0.29
  -5   1   1    3.08    0.36
   4  -1  -1   48.06    1.28
  -4   1   1   45.27    1.23
  -4   1   1   45.76    1.13
  -4  -1   1   49.80    1.05
   4   1  -1   49.50    1.28
  -4  -1   1   44.96    0.93
  -3   1   1  133.06    1.91
  -3  -1   1  132.80    1.02
  -3  -1   1  129.43    1.28
   3  -1  -1  140.78    2.04
  -3   1   1  135.49    1.67
  -3   1   1  129.74    0.98
  -3  -1   1  136.64    1.61
  -2  -1   1    3.10    0.23
  -2   1   1    2.85    0.25
   2  -1  -1    3.38    0.30
  -2   1   1    2.89    0.21
  -2  -1   1    3.03    0.19
  -2   1   1    2.82    0.15
  -1  -1   1  150.23    1.34
  -1  -1   1  143.09    1.52
   1  -1  -1  145.57    1.77
  -1   1   1  138.04    1.31
   0  -1   1   48.64    1.00
   0  -1   1   48.00    0.75
   0  -1  -1   49.91    0.99
   0   1   1   47.88    0.89
   0  -1  -1   49.04    0.95
   1  -1   1  101.82    1.24
   1   1   1  102.56    1.48
  -1  -1  -1  106.08    1.57
   1  -1   1  106.94    1.64
  -1  -1  -1  107.07    1.44
   2   1   1  134.74    1.88
  -2  -1  -1  135.34    2.01
   2  -1   1  140.70    2.06
  -3  -1  -1    0.32    0.05
  -3  -1  -1    0.41    0.12
   3  -1   1    0.35    0.12
   3   1   1    0.47    0.13
   4   1   1   14.57    0.74
  -4  -1  -1   15.95    0.81
  -4   1  -1   15.15    0.61
  -5  -1  -1   14.95    0.85
  -5   1  -1   14.48    0.68
   5   1   1   14.67    0.79
  -6   1  -1    9.95    0.62
  -6  -1  -1   10.60    0.77
   6   1   1    9.22    0.68
   7   1   1    0.51    0.17
  -7   1  -1    0.35    0.13
  -7  -1  -1    0.63    0.21
  -8  -1  -1    6.83    0.71
  -8   1  -1    6.85    0.71
  -8   1  -1    6.69    0.73
   9   1   1    0.33    0.04
  -9   1  -1    0.41    0.20
  -9  -1  -1    0.47    0.20
  -9   1  -1    0.39    0.05
  -9   1  -1    0.38    0.05
  -9  -1  -1    0.49    0.05
  -9   1  -1    0.55    0.22
 -10   1  -1    1.27    0.09
  10  -1   1    1.30    0.08
 -10   1  -1    1.26    0.09
 -10  -1  -1    1.29    0.09
  10  -1   1    1.17    0.08
 -10  -1  -1    1.31    0.09
 -11   1  -1    3.31    0.15
 -11  -1  -1    3.37    0.15
 -11  -1  -1    3.31    0.15
  11  -1   1    3.27    0.13
 -11   1  -1    3.42    0.16
 -11   1  -1    3.35    0.15
 -12  -1  -1    6.84    0.21
 -12   1  -1    7.14    0.23
 -12   1  -1    6.70    0.21
  12  -1   1    6.63    0.19
 -12  -1  -1    7.03    0.22
 -12   1  -1    6.83    0.22
 -13  -1  -1    0.21    0.04
 -13   1  -1    0.15    0.04
  13  -1   1    0.16    0.03
 -13  -1  -1    0.16    0.04
 -13   1  -1    0.11    0.04
 -14  -1  -1    1.16    0.09
 -14  -1  -1    1.21    0.09
 -14   1  -1    1.36    0.10
 -15  -1  -1    2.62    0.12
 -15  -1  -1    2.43    0.12
 -15   1  -1    2.44    0.12
 -16   1  -1    4.28    0.14
 -16  -1  -1    4.67    0.14
 -16  -2   1    5.84    0.16
 -16   2   1    5.64    0.17
 -15  -2   1    6.42    0.19
 -15   2   1    6.78    0.20
 -14   2   1   10.95    0.28
 -14  -2   1   10.77    0.25
 -13   2   1    3.94    0.18
 -13  -2   1    3.82    0.16
 -12   2   1   21.46    0.39
 -12   2   1   21.38    0.40
 -12  -2   1   20.83    0.36
 -11   2   1    0.05    0.02
 -11   2   1    0.03    0.02
 -11  -2   1    0.07    0.03
 -10   2   1   21.22    0.36
 -10   2   1   21.51    0.37
 -10  -2   1   21.24    0.35
 -10  -2   1   20.49    0.34
  -9   2   1    7.82    0.21
  -9  -2   1    7.82    0.20
  -9   2   1    7.87    0.21
  -9  -2   1    7.31    0.19
   8  -2  -1    4.62    0.62
  -8   2   1    5.49    0.69
   8   2  -1    5.63    0.66
  -8   2   1    4.44    0.54
  -7   2   1   23.28    1.14
   7   2  -1   24.41    1.32
  -7   2   1   23.60    1.33
   7  -2  -1   24.12    1.35
   6  -2  -1   20.30    1.19
   6   2  -1   22.45    1.21
  -6   2   1   21.56    1.20
  -6   2   1   22.23    1.01
   5   2  -1   12.93    0.88
  -5   2   1   12.40    0.84
   5  -2  -1   11.94    0.89
  -5   2   1   12.99    0.70
   4  -2  -1   45.88    1.68
  -4   2   1   45.31    1.51
  -4   2   1   48.33    1.19
   3   2  -1    0.65    0.19
   3  -2  -1    0.65    0.20
   2   2  -1  174.32    2.85
   2  -2  -1  175.46    2.96
  -2   2   1  166.26    2.13
  -2  -2   1  167.33    2.39
   1  -2  -1    7.57    0.60
   1   2  -1    8.34    0.61
  -1   2   1    7.41    0.48
  -1  -2   1    7.45    0.54
   0  -2   1   22.49    0.98
   0  -2  -1   24.23    1.03
   0   2   1   24.72    0.95
  -1   2  -1    5.35    0.49
   1   2   1    4.19    0.41
   1  -2   1    4.27    0.45
  -1  -2  -1    4.39    0.42
  -2  -2  -1   27.60    1.03
   2   2   1   28.22    1.12
   2  -2   1   27.07    1.19
  -3  -2  -1    2.98    0.33
   3  -2   1    3.09    0.43
   3   2   1    3.05    0.39
   4  -2   1    1.84    0.36
   4   2   1    2.24    0.36
   5   2   1    2.02    0.36
   5  -2   1    1.93    0.29
   5  -2   1    1.98    0.38
  -5   2  -1    1.87    0.30
   6   2   1  165.22    3.37
  -6   2  -1  154.50    3.06
  -7   2  -1    2.24    0.43
  -7   2  -1    2.25    0.39
   7   2   1    2.48    0.45
   8  -2   1   27.28    0.36
  -8   2  -1   23.40    1.38
  -8  -2  -1   28.31    0.38
  -8   2  -1   27.20    0.37
  -9   2  -1   11.05    0.28
  -9  -2  -1   11.31    0.25
  -9   2  -1   10.91    0.24
   9  -2   1   11.07    0.24
  -9  -2  -1   11.65    0.25
  10  -2   1    6.71    0.20
 -10   2  -1    6.87    0.23
 -10  -2  -1    6.90    0.21
 -11   2  -1   13.83    0.33
  11  -2   1   13.87    0.28
 -11  -2  -1   14.05    0.31
 -11   2  -1   13.47    0.32
  12  -2   1    6.37    0.19
 -12   2  -1    6.17    0.22
 -12   2  -1    6.15    0.22
 -12  -2  -1    6.34    0.21
 -13  -2  -1    1.06    0.08
 -13   2  -1    1.14    0.09
 -13   2  -1    1.17    0.09
 -14   2  -1   11.77    0.27
 -14  -2  -1   11.86    0.26
 -15  -2  -1    3.44    0.12
 -15   2  -1    3.50    0.13
 -15   3   1    0.01    0.02
 -14   3   1    0.10    0.03
 -14  -3   1    0.11    0.02
 -13  -3   1    0.31    0.05
 -13   3   1    0.30    0.05
 -12   3   1    0.05    0.03
 -12  -3   1    0.02    0.02
 -11   3   1    7.12    0.23
 -11  -3   1    6.87    0.22
 -10  -3   1    0.65    0.07
 -10   3   1    0.68    0.07
  10  -3  -1    0.68    0.06
  -9   3   1    3.93    0.16
  -9  -3   1    3.81    0.16
  -8  -3   1    1.62    0.10
  -8   3   1    1.49    0.10
  -7   3   1    1.65    0.10
  -7  -3   1    1.73    0.10
  -6  -3   1    5.42    0.16
  -6  -3   1    5.76    0.18
  -6   3   1    5.91    0.18
  -5   3   1    0.43    0.05
   5  -3  -1    0.41    0.21
  -5   3   1    0.62    0.23
   5   3  -1    0.52    0.22
   4   3  -1    0.47    0.20
   4  -3  -1    0.41    0.21
  -4   3   1    0.37    0.16
   3  -3  -1    8.30    0.85
   3   3  -1    8.09    0.79
   2  -3  -1    0.57    0.22
   2   3  -1    0.74    0.25
   1   3  -1    3.35    0.48
   1  -3  -1    3.70    0.53
   0  -3  -1    0.85    0.25
   0   3  -1    0.88    0.24
   0  -3   1    1.16    0.28
   1  -3   1    8.49    0.81
  -1   3  -1    9.58    0.79
  -1  -3  -1    8.46    0.78
   1   3   1    9.62    0.78
   2  -3   1    8.56    0.83
   2   3   1   10.57    0.85
   3   3   1    0.50    0.19
   3  -3   1    0.14    0.13
   4   3   1    1.59    0.35
   4  -3   1    1.26    0.34
   5   3   1    0.94    0.28
  -5  -3  -1    1.18    0.08
   5  -3   1    1.11    0.07
  -5   3  -1    1.19    0.08
  -6   3  -1    0.41    0.05
   6  -3   1    0.35    0.04
  -6  -3  -1    0.36    0.05
  -7   3  -1   17.51    0.33
  -7  -3  -1   17.79    0.34
   7  -3   1   17.77    0.30
   8  -3   1    0.06    0.02
  -8  -3  -1    0.01    0.02
  -8   3  -1    0.03    0.03
   8  -3   1    0.01    0.02
   9  -3   1    0.10    0.03
  -9   3  -1    0.17    0.04
  -9  -3  -1    0.14    0.04
  -9   3  -1    0.13    0.04
 -10   3  -1    2.32    0.13
 -10  -3  -1    2.10    0.13
 -10   3  -1    2.18    0.12
  10  -3   1    2.22    0.12
 -11   3  -1    0.52    0.06
  11  -3   1    0.51    0.06
 -11  -3  -1    0.54    0.06
  12  -3   1    0.02    0.02
 -12   3  -1    0.03    0.02
 -12  -3  -1    0.04    0.02
 -12   3  -1    0.07    0.03
 -13  -3  -1    0.12    0.03
 -13   3  -1    0.19    0.04
 -14  -3  -1    0.00    0.01
 -14   3  -1    0.04    0.02
 -12  -4   1    0.04    0.02
 -12   4   1    0.03    0.02
 -12   4   1    0.02    0.02
 -11   4   1    0.26    0.05
 -11  -4   1    0.24    0.04
  10  -4  -1    8.83    0.22
 -10   4   1    8.76    0.24
 -10  -4   1    8.99    0.23
   9  -4  -1    0.52    0.06
  -9   4   1    0.62    0.07
  -9  -4   1    0.55    0.06
  -8  -4   1    1.39    0.10
  -8   4   1    1.24    0.10
  -7   4   1    2.26    0.13
  -7  -4   1    2.17    0.12
  -6  -4   1    0.10    0.03
  -6   4   1    0.10    0.04
  -5   4   1    3.00    0.15
  -5  -4   1    2.96    0.14
   4  -4  -1    3.98    0.17
  -4   4   1    4.04    0.16
  -4  -4   1    3.99    0.16
  -3  -4   1    3.45    0.15
   3  -4  -1    3.85    0.16
  -3  -4   1    3.57    0.15
  -2  -4   1   15.38    0.31
  -2  -4   1   15.61    0.30
   2  -4  -1   15.57    0.33
  -1  -4   1    1.60    0.10
   1  -4  -1    1.74    0.11
  -1  -4   1    1.61    0.10
   0  -4  -1    8.17    0.24
   0  -4   1    7.88    0.22
   0  -4  -1    8.49    0.21
   0  -4   1    8.10    0.23
  -1  -4  -1    0.54    0.06
  -1  -4  -1    0.63    0.07
   1  -4   1    0.54    0.06
   1  -4   1    0.58    0.07
  -2  -4  -1    2.67    0.13
   2  -4   1    2.38    0.12
   3  -4   1    0.33    0.05
  -3  -4  -1    0.45    0.06
   4  -4   1    4.89    0.17
  -4  -4  -1    4.73    0.18
  -4   4  -1    4.78    0.18
  -4  -4  -1    4.92    0.18
   5  -4   1    0.02    0.02
  -5   4  -1    0.00    0.02
  -5  -4  -1    0.02    0.02
  -5  -4  -1    0.04    0.03
  -6  -4  -1    5.65    0.20
   6  -4   1    5.68    0.18
  -6   4  -1    5.57    0.20
  -6  -4  -1    5.73    0.19
  -7  -4  -1    1.09    0.09
  -7   4  -1    1.04    0.09
   8  -4   1    0.12    0.04
  -8   4  -1    0.16    0.04
  -8  -4  -1    0.20    0.04
   9  -4   1    0.29    0.05
  -9  -4  -1    0.45    0.05
  -9   4  -1    0.33    0.05
  10  -4   1    0.08    0.03
 -10   4  -1    0.13    0.03
 -10  -4  -1    0.15    0.03
 -11  -4  -1    0.38    0.05
 -11   4  -1    0.27    0.04
  11  -4   1    0.30    0.04
 -12  -4  -1    0.46    0.04
  -9  -5   1    8.97    0.19
  -9   5   1   10.29    0.22
  -8   5   1    0.00    0.02
   8  -5  -1    0.02    0.02
  -8  -5   1    0.01    0.02
  -7  -5   1    5.76    0.17
  -7   5   1    5.67    0.18
  -6  -5   1    1.00    0.08
  -6   5   1    1.08    0.08
  -5   5   1    1.31    0.09
  -5  -5   1    1.40    0.09
  -4   5   1    0.29    0.05
  -4  -5   1    0.28    0.05
  -3   5   1   43.65    0.54
  -3  -5   1   42.93    0.51
  -2  -5   1    0.16    0.04
  -2   5   1    0.24    0.05
   1  -5  -1   37.01    0.52
  -1  -5   1   37.17    0.47
   0  -5  -1    2.54    0.14
   0  -5   1    2.50    0.12
  -1  -5  -1    0.40    0.06
   1  -5   1    0.47    0.06
  -2  -5  -1    3.46    0.14
   2  -5   1    3.45    0.14
  -2  -5  -1    3.49    0.15
  -2   5  -1    3.55    0.16
  -3  -5  -1   16.66    0.30
  -3   5  -1   16.67    0.33
  -3  -5  -1   16.06    0.32
   3  -5   1   17.09    0.30
  -4  -5  -1    0.71    0.06
  -4  -5  -1    0.68    0.07
  -4   5  -1    0.67    0.07
  -5  -5  -1   11.86    0.26
  -5   5  -1   12.15    0.27
  -5  -5  -1   11.47    0.24
  -6   5  -1    0.02    0.02
   6  -5   1    0.03    0.02
  -6  -5  -1    0.01    0.02
   7  -5   1    9.65    0.22
  -7   5  -1    9.32    0.22
   8  -5   1    0.08    0.02
  -8   5  -1    0.11    0.03
  -8  -5  -1    0.04    0.01
 -17   0   2    0.02    0.02
 -17   0   2    0.05    0.02
 -17   0   2    0.02    0.02
 -16   0   2   -0.02    0.02
 -16   0   2    0.01    0.02
 -15   0   2    1.38    0.09
 -15   0   2    1.39    0.10
 -14   0   2   22.33    0.37
 -14   0   2   22.41    0.39
 -13   0   2    1.30    0.10
 -13   0   2    1.87    0.11
 -12   0   2    6.62    0.21
 -12   0   2    6.74    0.20
 -11   0   2    0.68    0.06
 -11   0   2    0.58    0.06
 -10   0   2   88.61    2.56
 -10   0   2   85.99    2.51
  -9   0   2    3.30    0.47
  -8   0   2    2.65    0.38
  -7   0   2   39.02    1.32
   6   0  -2  245.62    2.32
  -6   0   2  240.72    2.99
   5   0  -2    3.40    0.26
  -5   0   2    3.94    0.35
   5   0  -2    3.94    0.25
  -3   0   2    0.25    0.07
   3   0  -2    0.17    0.05
   3   0  -2    0.25    0.07
  -2   0   2    1.61    0.17
  -2   0   2    1.79    0.18
  -1   0   2    0.16    0.05
  -1   0   2    0.14    0.05
   0   0   2  173.25    1.64
   1   0   2    0.21    0.06
  -1   0  -2    0.33    0.08
  -2   0  -2    4.89    0.35
  -3   0  -2    0.06    0.05
  -4   0  -2 1000.00    6.20
  -5   0  -2   26.44    1.09
  -5   0  -2   24.30    0.91
  -6   0  -2   21.34    1.06
  -6   0  -2   21.33    0.92
  -7   0  -2    6.30    0.62
  -8   0  -2   24.76    1.32
  -9   0  -2    5.64    0.17
   9   0   2    5.27    0.16
 -10   0  -2   45.27    0.53
 -10   0  -2   46.46    0.53
  10   0   2   45.80    0.49
 -11   0  -2    2.33    0.12
 -11   0  -2    2.41    0.12
  11   0   2    2.30    0.12
 -11   0  -2    2.24    0.13
 -12   0  -2    0.05    0.02
 -12   0  -2    0.07    0.03
 -12   0  -2    0.05    0.03
  12   0   2    0.11    0.03
 -13   0  -2    0.07    0.03
 -13   0  -2    0.09    0.03
  13   0   2    0.09    0.03
 -13   0  -2    0.06    0.03
 -14   0  -2    7.15    0.21
 -14   0  -2    7.34    0.22
 -15   0  -2    0.30    0.04
 -15   0  -2    0.28    0.04
 -17   1   2    0.91    0.07
 -17  -1   2    0.85    0.06
 -16  -1   2    2.65    0.12
 -16   1   2    2.52    0.12
 -16  -1   2    2.51    0.12
 -15  -1   2    0.71    0.07
 -15  -1   2    0.77    0.07
 -15   1   2    0.68    0.07
 -14  -1   2    5.49    0.19
 -14   1   2    5.64    0.20
 -14  -1   2    5.57    0.19
 -13  -1   2    4.56    0.17
 -13  -1   2    4.46    0.17
 -13   1   2    4.70    0.18
 -12  -1   2    1.61    0.10
 -12   1   2    1.43    0.10
 -12  -1   2    1.43    0.09
 -11   1   2    1.71    0.11
 -11  -1   2    1.76    0.10
 -11   1   2    1.59    0.10
 -11  -1   2    1.78    0.10
 -10   1   2    5.65    0.18
 -10  -1   2    5.56    0.18
  -9  -1   2   23.37    1.15
  -9  -1   2   22.07    1.13
  -9   1   2   23.57    1.27
   8   1  -2    7.34    0.63
  -8  -1   2    7.06    0.58
  -8  -1   2    8.72    0.66
  -8   1   2    6.75    0.63
   7   1  -2    0.85    0.20
   7  -1  -2    0.96    0.22
  -7   1   2    0.87    0.20
  -7  -1   2    0.93    0.21
  -7  -1   2    0.61    0.15
  -6   1   2    0.53    0.16
  -6   1   2    0.52    0.15
  -6  -1   2    0.61    0.16
  -6  -1   2    0.54    0.13
   6   1  -2    0.50    0.14
   6  -1  -2    0.47    0.15
  -5  -1   2   73.75    1.37
   5   1  -2   73.12    1.70
  -5   1   2   70.86    1.56
  -5  -1   2   74.44    1.56
   5  -1  -2   76.03    1.72
  -5   1   2   76.41    1.77
   4   1  -2    3.24    0.34
  -4   1   2    3.03    0.29
  -4   1   2    2.96    0.32
  -4  -1   2    2.94    0.29
   4  -1  -2    3.21    0.34
   3  -1  -2   58.56    1.35
  -3  -1   2   57.99    1.23
  -3   1   2   58.65    1.25
  -2  -1   2   50.45    1.04
   2  -1  -2   48.93    1.16
  -1   1   2   64.73    0.90
  -1   1   2   64.30    0.94
   1  -1  -2   63.44    1.30
  -1  -1   2   66.64    1.16
   1  -1  -2   62.84    1.07
   0  -1   2  188.26    1.97
   0   1   2  188.38    1.52
   0  -1  -2  189.63    2.10
   0   1   2  190.29    1.92
   0   1   2  183.00    1.10
   1  -1   2    1.76    0.21
   1   1   2    1.57    0.15
   1   1   2    1.76    0.21
  -1  -1  -2    1.75    0.23
   2   1   2   72.00    1.21
   2  -1   2   69.92    1.42
   2   1   2   70.08    1.46
  -2  -1  -2   71.04    1.58
   3  -1   2    1.58    0.23
  -3  -1  -2    1.62    0.27
   3   1   2    1.85    0.26
  -4   1  -2    0.58    0.15
  -4  -1  -2    0.77    0.19
   4   1   2    0.76    0.18
  -5   1  -2    7.88    0.57
  -5  -1  -2    8.00    0.67
  -6   1  -2   -0.10    0.08
  -6  -1  -2   -0.02    0.06
  -7   1  -2   -0.05    0.06
  -7  -1  -2   -0.29    0.15
  -8   1  -2    0.27    0.18
  -8  -1  -2    0.86    0.27
   9   1   2   23.09    0.34
  -9   1  -2   22.61    0.36
  -9  -1  -2   22.45    0.35
   9  -1   2   22.14    0.33
 -10   1  -2    0.18    0.04
 -10  -1  -2    0.24    0.04
  10   1   2    0.18    0.04
  10  -1   2    0.14    0.04
 -10   1  -2    0.17    0.04
  10  -1   2    0.17    0.04
 -11  -1  -2    3.14    0.14
  11  -1   2    3.27    0.14
 -11   1  -2    3.08    0.15
 -11  -1  -2    3.28    0.16
 -11   1  -2    3.27    0.15
 -11   1  -2    3.21    0.16
  11  -1   2    3.26    0.14
 -12   1  -2    2.58    0.13
  12  -1   2    2.45    0.12
 -12   1  -2    2.40    0.14
 -12   1  -2    2.35    0.13
 -12  -1  -2    2.48    0.14
 -12  -1  -2    2.43    0.13
 -13  -1  -2    0.23    0.04
 -13   1  -2    0.31    0.05
 -13  -1  -2    0.24    0.04
 -13   1  -2    0.30    0.05
  13  -1   2    0.17    0.03
 -13   1  -2    0.26    0.04
 -14  -1  -2    1.08    0.08
 -14  -1  -2    1.08    0.08
 -14   1  -2    1.13    0.08
 -14   1  -2    1.00    0.08
  14  -1   2    0.92    0.07
 -15  -1  -2    0.00    0.02
 -15   1  -2    0.01    0.01
 -16  -2   2   -0.01    0.02
 -16   2   2   -0.01    0.02
 -15  -2   2    0.19    0.04
 -15   2   2    0.17    0.04
 -14   2   2    0.99    0.09
 -14  -2   2    1.00    0.08
 -13   2   2    1.95    0.12
 -13   2   2    1.79    0.11
 -13  -2   2    1.98    0.11
 -12  -2   2    0.46    0.06
 -12   2   2    0.41    0.06
 -12   2   2    0.51    0.07
 -11   2   2    2.96    0.14
 -11  -2   2    3.14    0.14
 -10  -2   2    1.45    0.09
 -10   2   2    1.43    0.09
 -10   2   2    1.53    0.10
  -9   2   2    1.45    0.09
  -9  -2   2    1.41    0.08
  -9   2   2    1.48    0.09
   9  -2  -2    1.35    0.35
  -9   2   2    1.41    0.32
   9   2  -2    1.27    0.33
   8  -2  -2   10.02    0.91
   8   2  -2   10.02    0.89
  -8   2   2    9.61    0.79
  -8   2   2   10.10    0.92
   7   2  -2    0.60    0.21
  -7   2   2    0.57    0.19
   7  -2  -2    0.42    0.16
  -7   2   2    0.57    0.21
   6   2  -2    1.67    0.34
  -6   2   2    1.53    0.31
   6  -2  -2    1.71    0.35
  -5   2   2    0.33    0.14
   5   2  -2    0.09    0.08
   5  -2  -2    0.08    0.09
   4  -2  -2    4.68    0.53
  -4   2   2    4.34    0.46
   4   2  -2    5.22    0.54
   3   2  -2    0.20    0.11
   3  -2  -2    0.23    0.15
  -3   2   2    0.34    0.12
   2  -2  -2   21.56    1.07
   2   2  -2   21.07    1.07
  -2   2   2   20.09    0.80
  -2  -2   2   19.97    0.81
   1  -2  -2   13.48    0.81
  -1  -2   2   12.52    0.70
  -1   2   2   13.15    0.62
   0  -2  -2    1.48    0.27
   0  -2   2    1.44    0.26
   0  -2   2    1.50    0.20
   0   2   2    1.35    0.22
   1   2   2    0.80    0.18
   1  -2   2    0.88    0.16
  -1  -2  -2    0.81    0.20
   1  -2   2    0.68    0.19
   2  -2   2    1.15    0.19
   2  -2   2    1.12    0.25
   2   2   2    0.94    0.21
  -2  -2  -2    0.86    0.19
   3   2   2    5.18    0.52
   3  -2   2    4.76    0.42
  -3  -2  -2    5.23    0.49
   4   2   2   10.61    0.80
  -4  -2  -2   11.67    0.74
   4  -2   2   10.87    0.70
   5  -2   2    0.12    0.09
   5   2   2    0.08    0.08
   6   2   2    0.27    0.16
   6  -2   2    0.41    0.16
   7  -2   2    1.41    0.08
   7  -2   2    0.83    0.25
   7   2   2    1.65    0.37
  -7   2  -2    1.61    0.36
   7   2   2    1.51    0.08
   7  -2   2    1.20    0.08
   8  -2   2    9.00    0.22
   8   2   2    8.82    0.21
  -8  -2  -2    8.25    0.22
   9  -2   2    0.25    0.05
  -9  -2  -2    0.33    0.05
   9   2   2    0.32    0.05
 -10   2  -2    4.15    0.17
 -10   2  -2    4.30    0.19
 -10  -2  -2    4.11    0.16
  10  -2   2    4.07    0.16
 -11   2  -2    1.00    0.09
 -11   2  -2    0.93    0.09
 -11  -2  -2    1.00    0.08
  11  -2   2    1.03    0.08
  12  -2   2    1.49    0.10
 -12   2  -2    1.56    0.10
 -12   2  -2    1.52    0.11
 -12  -2  -2    1.44    0.10
  12  -2   2    1.53    0.09
 -13   2  -2    4.75    0.17
 -13  -2  -2    4.90    0.17
  13  -2   2    4.80    0.15
 -13   2  -2    4.84    0.18
 -14  -2  -2    0.26    0.04
 -14   2  -2    0.23    0.04
 -14   2  -2    0.20    0.04
 -15   3   2    5.50    0.16
 -15  -3   2    5.61    0.15
 -14   3   2    3.30    0.14
 -14  -3   2    3.48    0.13
 -14  -3   2    3.38    0.13
 -14   3   2    3.21    0.13
 -13  -3   2    0.05    0.02
 -13   3   2    0.04    0.02
 -13   3   2    0.06    0.03
 -12  -3   2    0.51    0.06
 -12   3   2    0.52    0.06
 -11  -3   2    2.30    0.12
 -11   3   2    2.23    0.13
 -11   3   2    2.10    0.13
 -10   3   2    0.78    0.08
 -10  -3   2    0.77    0.07
  -9  -3   2    0.98    0.08
  -9   3   2    1.06    0.09
  -8   3   2    1.68    0.10
  -8  -3   2    1.69    0.10
  -7   3   2   32.45    0.44
  -7  -3   2   31.90    0.42
   6  -3  -2    1.70    0.10
  -6  -3   2    1.73    0.09
  -6  -3   2    1.78    0.10
  -6   3   2    1.72    0.10
  -5   3   2    7.00    0.19
   5   3  -2    5.99    0.74
   5  -3  -2    6.32    0.80
   4  -3  -2   12.42    1.08
   4   3  -2   12.84    1.05
   3   3  -2    5.05    0.64
   3  -3  -2    4.39    0.64
   2   3  -2    0.18    0.13
   2  -3  -2   -0.04    0.09
   1  -3  -2   13.76    1.08
   1   3  -2   15.42    1.09
   0  -3  -2    9.05    0.87
   0   3  -2    9.20    0.84
   1  -3   2    6.49    0.72
  -1  -3  -2    7.59    0.78
  -1   3  -2    7.78    0.77
  -2  -3  -2    2.02    0.39
   2   3   2    2.20    0.38
   2  -3   2    1.56    0.36
   3   3   2   48.42    0.47
   3   3   2   50.43    1.95
   4   3   2    2.61    0.46
  -4   3  -2    2.79    0.12
   4   3   2    3.06    0.12
  -4  -3  -2    3.09    0.13
   4  -3   2    2.99    0.12
  -5   3  -2    1.88    0.10
   5   3   2    2.09    0.10
   5  -3   2    1.85    0.10
  -5  -3  -2    1.92    0.11
   6  -3   2    3.63    0.14
  -6   3  -2    3.56    0.14
   6   3   2    3.53    0.14
  -6  -3  -2    3.57    0.15
  -7   3  -2    9.52    0.24
   7  -3   2    9.04    0.24
   7  -3   2    9.07    0.23
  -7  -3  -2    9.59    0.25
   7   3   2    8.88    0.22
  -8   3  -2    0.04    0.02
   8   3   2    0.02    0.02
  -8  -3  -2    0.08    0.03
   8  -3   2    0.03    0.03
   9  -3   2    3.59    0.16
  -9   3  -2    3.69    0.15
   9   3   2    3.60    0.14
  -9   3  -2    3.59    0.16
  -9  -3  -2    3.75    0.16
 -10   3  -2    0.00    0.02
  10  -3   2    0.02    0.02
 -10  -3  -2    0.01    0.02
 -11  -3  -2   10.45    0.26
 -11   3  -2   11.11    0.27
 -11   3  -2   10.72    0.27
  11  -3   2   11.19    0.25
 -12   3  -2    0.99    0.08
 -12   3  -2    0.86    0.07
  12  -3   2    0.93    0.07
 -12  -3  -2    0.92    0.07
 -13   3  -2    5.62    0.16
 -13  -3  -2    6.17    0.17
 -12   4   2    4.09    0.15
 -12  -4   2    4.31    0.13
 -12  -4   2    4.26    0.14
 -11   4   2    0.04    0.02
 -11  -4   2   -0.01    0.01
 -10   4   2    5.72    0.20
 -10  -4   2    6.21    0.19
  -9   4   2    2.00    0.12
  -9  -4   2    2.19    0.12
  -8  -4   2    2.15    0.12
  -8   4   2    2.23    0.13
  -8  -4   2    2.22    0.12
  -7  -4   2   15.08    0.30
  -7   4   2   14.89    0.32
  -7  -4   2   15.17    0.31
  -6   4   2   15.42    0.33
  -6  -4   2   15.43    0.31
  -5   4   2    1.99    0.12
   5  -4  -2    1.91    0.12
  -5  -4   2    1.97    0.11
  -4  -4   2  107.79    0.81
   4  -4  -2  105.83    0.87
  -4   4   2  105.69    0.83
   3  -4  -2    1.96    0.12
  -3  -4   2    2.04    0.11
  -3  -4   2    1.88    0.11
   2  -4  -2    1.20    0.09
  -2  -4   2    1.18    0.09
  -1  -4   2    1.29    0.09
   1  -4  -2    1.58    0.11
  -1  -4   2    1.37    0.09
   0  -4  -2   14.33    0.31
   0  -4   2   13.91    0.29
   1  -4   2    0.32    0.05
  -1  -4  -2    0.35    0.05
  -2  -4  -2    2.85    0.14
   2  -4   2    2.79    0.13
   3  -4   2    0.06    0.03
  -3  -4  -2    0.04    0.02
  -4   4  -2   31.61    0.46
  -4  -4  -2   31.59    0.46
   4  -4   2   31.58    0.44
  -4  -4  -2   31.88    0.47
  -5   4  -2    2.27    0.12
  -5  -4  -2    2.34    0.13
  -5  -4  -2    2.37    0.13
   5  -4   2    2.51    0.12
  -6   4  -2    7.59    0.22
   6  -4   2    7.65    0.22
  -6  -4  -2    7.66    0.22
  -6  -4  -2    7.33    0.22
   7  -4   2    7.50    0.22
  -7   4  -2    7.93    0.23
  -7  -4  -2    7.79    0.23
  -7  -4  -2    8.38    0.23
   7  -4   2    7.98    0.22
  -8   4  -2    7.03    0.21
   8  -4   2    6.92    0.21
  -8  -4  -2    7.19    0.21
  -8  -4  -2    7.40    0.21
  -9   4  -2    0.42    0.05
   9  -4   2    0.36    0.05
  -9  -4  -2    0.37    0.05
  10  -4   2    4.68    0.16
 -10  -4  -2    4.64    0.16
  11  -4   2    0.16    0.03
 -11  -4  -2    0.14    0.03
  -9  -5   2    3.42    0.12
  -9   5   2    3.34    0.13
  -9   5   2    3.05    0.13
  -8   5   2    0.20    0.03
  -8  -5   2    0.21    0.03
  -7   5   2    0.08    0.03
  -7  -5   2    0.06    0.02
  -6  -5   2    0.62    0.06
  -6   5   2    0.67    0.07
  -5   5   2   12.16    0.28
  -5  -5   2   12.91    0.27
  -4   5   2    0.17    0.04
  -4  -5   2    0.14    0.03
  -3  -5   2    0.64    0.06
  -3   5   2    0.63    0.06
  -2  -5   2    1.22    0.09
  -2   5   2    1.12    0.09
   2  -5  -2    1.21    0.10
  -1   5   2    0.10    0.03
  -1  -5   2    0.06    0.02
   1  -5  -2    0.09    0.03
   0  -5  -2    1.21    0.09
   0  -5   2    1.04    0.08
   1  -5   2    0.42    0.05
  -1  -5  -2    0.33    0.05
  -2   5  -2    0.09    0.03
  -2  -5  -2    0.14    0.04
   2  -5   2    0.06    0.02
  -3   5  -2    0.03    0.02
  -3  -5  -2    0.00    0.02
  -4   5  -2    1.81    0.11
  -4  -5  -2    1.74    0.10
   4  -5   2    1.72    0.10
  -5  -5  -2    4.02    0.15
  -5   5  -2    3.77    0.15
   5  -5   2    3.70    0.14
   5  -5   2    3.85    0.14
   6  -5   2    0.03    0.02
  -6   5  -2    0.06    0.02
  -6  -5  -2    0.04    0.02
  -6  -5  -2    0.04    0.02
  -7  -5  -2    0.16    0.03
   7  -5   2    0.23    0.04
  -7   5  -2    0.19    0.03
 -17   0   3   -0.02    0.02
 -17   0   3    0.00    0.02
 -17   0   3    0.00    0.02
 -16   0   3    0.02    0.02
 -16   0   3   -0.03    0.03
 -16   0   3    0.00    0.02
 -15   0   3   -0.01    0.02
 -15   0   3   -0.02    0.02
 -14   0   3    0.02    0.03
 -14   0   3   -0.06    0.03
 -13   0   3    0.01    0.02
 -13   0   3   -0.01    0.02
 -12   0   3   -0.03    0.02
 -12   0   3    0.00    0.02
 -11   0   3    0.01    0.02
 -11   0   3    0.01    0.02
 -11   0   3   -0.03    0.02
 -10   0   3   -0.23    0.13
 -10   0   3   -0.26    0.15
  -9   0   3    0.10    0.09
  -9   0   3   -0.07    0.07
  -8   0   3   -0.01    0.04
  -8   0   3    0.02    0.05
  -7   0   3   -0.05    0.06
  -7   0   3    0.04    0.07
  -6   0   3   -0.02    0.04
   5   0  -3    0.07    0.04
   5   0  -3    0.07    0.04
  -5   0   3    0.05    0.04
  -4   0   3    0.05    0.06
   4   0  -3    0.05    0.04
   4   0  -3    0.04    0.03
  -3   0   3    0.03    0.04
  -3   0   3   -0.02    0.04
  -2   0   3   -0.04    0.04
  -2   0   3   -0.01    0.03
  -1   0   3    0.03    0.05
  -1   0   3   -0.01    0.03
   0   0   3    0.03    0.04
   1   0   3    0.00    0.04
  -1   0  -3    0.01    0.04
  -2   0  -3   -0.01    0.05
   2   0   3    0.05    0.05
  -3   0  -3    0.07    0.08
   3   0   3    0.04    0.05
  -4   0  -3    0.04    0.07
   4   0   3    0.11    0.08
   5   0   3    0.11    0.09
  -5   0  -3   -0.02    0.05
  -6   0  -3   -0.02    0.05
  -7   0  -3    0.07    0.09
  -8   0  -3   -0.36    0.18
   8   0   3    0.02    0.02
   9   0   3    0.02    0.02
  -9   0  -3    0.01    0.02
  10   0   3    0.02    0.02
 -10   0  -3    0.00    0.03
 -10   0  -3    0.01    0.02
 -11   0  -3    0.05    0.03
 -11   0  -3   -0.01    0.02
  11   0   3   -0.01    0.02
 -12   0  -3   -0.01    0.02
  12   0   3   -0.03    0.03
 -12   0  -3    0.00    0.02
 -13   0  -3    0.00    0.02
 -13   0  -3    0.03    0.03
  13   0   3    0.02    0.02
 -14   0  -3    0.04    0.02
 -14   0  -3    0.02    0.02
 -15   0  -3    0.00    0.02
 -17   1   3    0.04    0.02
 -17  -1   3    0.07    0.02
 -17   1   3    0.05    0.02
 -16   1   3    0.43    0.05
 -16  -1   3    0.37    0.05
 -16  -1   3    0.41    0.05
 -15   1   3    0.18    0.04
 -15  -1   3    0.14    0.03
 -15  -1   3    0.14    0.03
 -14  -1   3    0.38    0.05
 -14  -1   3    0.37    0.05
 -14   1   3    0.37    0.05
 -13  -1   3    5.54    0.18
 -13  -1   3    5.46    0.19
 -13  -1   3    5.65    0.19
 -13   1   3    5.47    0.19
 -13   1   3    5.59    0.20
 -12   1   3    1.49    0.10
 -12   1   3    1.48    0.10
 -12  -1   3    1.73    0.10
 -12  -1   3    1.53    0.10
 -12  -1   3    1.51    0.09
 -11  -1   3    4.25    0.16
 -11   1   3    4.13    0.16
 -11   1   3    4.22    0.16
 -11   1   3    4.09    0.16
 -11  -1   3    4.31    0.16
 -11  -1   3    4.34    0.15
 -10  -1   3    0.00    0.02
 -10   1   3    0.08    0.03
  -9  -1   3    8.96    0.75
  -9   1   3    8.06    0.75
   8   1  -3    0.15    0.09
  -8  -1   3    0.54    0.17
  -8   1   3    0.30    0.14
  -7  -1   3    6.82    0.58
   7   1  -3    7.42    0.61
   7  -1  -3    6.53    0.57
  -6  -1   3    0.73    0.18
   6  -1  -3    0.59    0.16
   6   1  -3    1.04    0.22
   5   1  -3   53.90    1.50
  -5  -1   3   49.56    1.38
   5  -1  -3   52.15    1.51
   4   1  -3    0.07    0.06
   4  -1  -3    0.08    0.06
  -4  -1   3    0.06    0.04
   3  -1  -3   28.86    0.99
  -3  -1   3   31.42    0.99
  -3  -1   3   29.65    1.00
  -2  -1   3   22.07    0.83
   2  -1  -3   20.60    0.63
   2  -1  -3   21.42    0.84
  -2   1   3   21.17    0.67
  -1   1   3    7.19    0.33
  -1  -1   3    6.75    0.44
  -1   1   3    7.59    0.41
   1  -1  -3    6.76    0.42
   0   1   3   33.73    0.84
   0  -1   3   31.93    0.98
   0  -1  -3   32.05    1.01
  -1  -1  -3   17.53    0.80
   1   1   3   17.46    0.65
   1  -1   3   16.55    0.73
  -2  -1  -3    1.70    0.28
   2  -1   3    1.64    0.25
   2   1   3    1.59    0.22
   3   1   3    6.03    0.46
   3  -1   3    5.48    0.49
  -3  -1  -3    6.01    0.55
   4  -1   3   18.22    0.95
   4   1   3   18.71    0.89
  -4  -1  -3   19.66    1.07
  -4   1  -3   18.71    0.93
  -5   1  -3    7.59    0.64
   5  -1   3    6.68    0.63
   5   1   3    6.81    0.60
  -5  -1  -3    6.99    0.68
   6  -1   3   27.60    1.37
   6   1   3   29.06    1.33
  -6  -1  -3   29.42    1.50
  -6   1  -3   30.97    1.41
   7   1   3    2.60    0.43
   7  -1   3    2.47    0.44
  -7   1  -3    2.59    0.43
  -7  -1  -3    2.14    0.44
   8  -1   3    0.75    0.06
   8   1   3    0.82    0.07
  -8  -1  -3    0.74    0.06
   8   1   3    0.88    0.07
  -8   1  -3    0.73    0.06
  -9   1  -3    1.06    0.08
   9   1   3    1.14    0.08
   9   1   3    1.16    0.08
   9  -1   3    1.15    0.08
  -9  -1  -3    1.04    0.08
 -10   1  -3    8.60    0.23
  10   1   3    8.59    0.22
  10  -1   3    8.12    0.22
 -10  -1  -3    8.06    0.22
  10  -1   3    8.15    0.23
 -11   1  -3    4.62    0.18
 -11   1  -3    4.60    0.19
 -11  -1  -3    4.55    0.19
 -11  -1  -3    4.69    0.17
  11  -1   3    4.63    0.17
 -12   1  -3    0.40    0.05
 -12  -1  -3    0.40    0.05
  12  -1   3    0.32    0.05
 -12   1  -3    0.36    0.06
 -12   1  -3    0.38    0.05
 -12  -1  -3    0.38    0.06
 -13  -1  -3    0.15    0.03
 -13   1  -3    0.14    0.03
 -13  -1  -3    0.14    0.04
  13  -1   3    0.11    0.03
 -13   1  -3    0.15    0.04
 -13   1  -3    0.17    0.04
 -14   1  -3    3.15    0.12
  14  -1   3    3.27    0.12
 -14   1  -3    3.30    0.13
 -14  -1  -3    3.48    0.14
 -15  -1  -3    0.09    0.02
 -16  -2   3    8.12    0.20
 -16  -2   3    7.79    0.19
 -16   2   3    7.73    0.20
 -15   2   3    0.46    0.06
 -15  -2   3    0.41    0.05
 -15  -2   3    0.48    0.06
 -14  -2   3    0.30    0.05
 -14   2   3    0.33    0.05
 -14   2   3    0.32    0.05
 -13   2   3    3.39    0.16
 -13  -2   3    3.43    0.15
 -13   2   3    3.38    0.15
 -12   2   3    5.23    0.19
 -12   2   3    4.89    0.19
 -12  -2   3    5.01    0.18
 -11  -2   3   13.96    0.29
 -11   2   3   14.54    0.32
 -10   2   3   17.90    0.35
 -10  -2   3   18.86    0.32
 -10   2   3   18.58    0.34
  -9  -2   3    6.82    0.18
  -9   2   3    6.78    0.19
  -9   2   3    6.58    0.19
   8  -2  -3   21.59    1.35
   8   2  -3   22.90    1.36
   7   2  -3    5.25    0.63
   7  -2  -3    5.14    0.64
   6   2  -3   17.36    1.10
   6  -2  -3   17.34    1.13
   5   2  -3    1.60    0.33
   5  -2  -3    1.43    0.31
   4  -2  -3   25.13    1.30
   4   2  -3   26.37    1.30
   3  -2  -3    5.62    0.59
   3   2  -3    5.77    0.61
  -2  -2   3   32.95    1.07
   2  -2  -3   31.50    1.35
  -1  -2   3    5.46    0.44
   1  -2  -3    4.97    0.52
   0  -2  -3   25.20    1.14
   0   2   3   25.08    0.97
   0  -2   3   25.43    0.95
  -1  -2  -3    0.15    0.11
  -1  -2  -3    0.32    0.13
   1  -2   3    0.29    0.11
   1   2   3    0.25    0.11
  -2  -2  -3  332.81    4.43
   2  -2   3  339.57    3.75
   2   2   3  333.32    4.15
  -2  -2  -3  325.29    4.21
   3  -2   3    7.49    0.60
   3   2   3    7.79    0.68
  -3  -2  -3    7.74    0.66
  -3  -2  -3    7.13    0.70
   4  -2   3    9.12    0.71
  -4  -2  -3    9.43    0.75
  -4  -2  -3   10.16    0.88
   5  -2   3    6.71    0.65
  -5   2  -3    6.65    0.64
  -5  -2  -3    7.58    0.81
   6  -2   3    2.73    0.12
   6   2   3    2.82    0.11
   7  -2   3    9.46    0.23
   7   2   3    9.70    0.22
   8  -2   3    2.11    0.12
   8  -2   3    2.22    0.11
   8   2   3    2.14    0.11
  -9  -2  -3    1.08    0.09
   9  -2   3    1.09    0.08
  -9   2  -3    1.07    0.09
   9   2   3    1.12    0.08
 -10   2  -3   67.92    0.67
 -10  -2  -3   66.12    0.66
 -10   2  -3   64.80    0.74
  10  -2   3   67.13    0.65
  10   2   3   69.09    0.61
  11  -2   3   11.48    0.27
  11  -2   3   11.64    0.27
 -11   2  -3   12.39    0.32
 -11  -2  -3   12.05    0.28
 -11   2  -3   12.05    0.29
 -12   2  -3   15.76    0.31
 -12   2  -3   16.19    0.34
 -12  -2  -3   16.35    0.31
  12  -2   3   16.09    0.30
 -13   2  -3    2.82    0.12
 -13  -2  -3    3.11    0.13
  13  -2   3    2.88    0.12
 -13   2  -3    2.97    0.13
 -14  -2  -3    0.14    0.03
 -14   2  -3    0.10    0.02
 -15   3   3    0.36    0.04
 -15  -3   3    0.39    0.04
 -15   3   3    0.31    0.04
 -14  -3   3    0.26    0.04
 -14   3   3    0.25    0.04
 -14  -3   3    0.22    0.04
 -14   3   3    0.22    0.04
 -13   3   3    0.03    0.02
 -13  -3   3    0.00    0.02
 -13  -3   3    0.01    0.02
 -13   3   3    0.03    0.02
 -12  -3   3    0.02    0.02
 -12  -3   3    0.05    0.02
 -12   3   3    0.02    0.02
 -11  -3   3    0.00    0.02
 -11  -3   3    0.01    0.02
 -11   3   3    0.04    0.03
 -10   3   3    1.47    0.10
 -10  -3   3    1.40    0.09
 -10  -3   3    1.55    0.10
  -9   3   3    0.06    0.03
  -9  -3   3    0.06    0.03
  -9   3   3    0.07    0.03
  -8   3   3    0.37    0.05
  -8   3   3    0.36    0.05
  -8  -3   3    0.36    0.05
  -7   3   3    8.51    0.22
  -7  -3   3    8.00    0.20
  -6  -3   3    3.70    0.13
  -6   3   3    3.93    0.15
   6  -3  -3    3.74    0.15
  -6  -3   3    4.14    0.15
  -5   3   3   17.56    0.30
   5  -3  -3   17.61    0.30
   4   3  -3    0.17    0.13
  -4  -3   3    0.14    0.03
   3  -3  -3   24.15    1.53
   3   3  -3   22.73    1.40
   2   3  -3    5.00    0.66
   2  -3  -3    5.19    0.71
   1  -3  -3    0.40    0.20
   1   3  -3    0.29    0.17
   0   3  -3    2.41    0.46
   0  -3  -3    2.77    0.50
  -1  -3  -3    7.64    0.81
  -1   3  -3    8.94    0.93
  -2   3  -3    6.67    0.79
  -2  -3  -3    7.62    0.80
  -2  -3  -3    6.98    0.19
   2   3   3    7.41    0.19
   2  -3   3    7.48    0.19
  -3  -3  -3    2.68    0.12
   3   3   3    2.64    0.11
   3  -3   3    2.78    0.12
   4  -3   3    1.44    0.09
  -4  -3  -3    1.44    0.09
   4   3   3    1.48    0.09
   5  -3   3    0.65    0.06
  -5  -3  -3    0.64    0.06
   5  -3   3    0.70    0.07
   5   3   3    0.66    0.06
   6  -3   3    5.75    0.19
  -6  -3  -3    5.63    0.19
   6   3   3    5.85    0.18
   6  -3   3    5.71    0.19
   7  -3   3    0.30    0.05
   7   3   3    0.36    0.05
  -7  -3  -3    0.38    0.05
   7  -3   3    0.41    0.06
  -8  -3  -3    0.28    0.05
   8   3   3    0.23    0.04
   8  -3   3    0.19    0.05
   9  -3   3    0.51    0.06
  -9   3  -3    0.56    0.07
  -9  -3  -3    0.55    0.06
   9   3   3    0.46    0.05
 -10   3  -3    1.11    0.09
 -10   3  -3    1.07    0.09
 -10  -3  -3    1.20    0.09
  10   3   3    1.17    0.08
  10  -3   3    1.26    0.09
 -11   3  -3   11.44    0.27
 -11  -3  -3   10.97    0.25
  11  -3   3   11.79    0.26
 -12   3  -3    0.35    0.05
  12  -3   3    0.32    0.04
 -12  -3  -3    0.31    0.04
  12  -3   3    0.33    0.04
 -13   4   3    0.70    0.06
 -12  -4   3    0.25    0.03
 -12  -4   3    0.20    0.03
 -12   4   3    0.28    0.04
 -11  -4   3   -0.03    0.01
 -11  -4   3    0.00    0.01
 -11   4   3   -0.01    0.02
 -10   4   3    0.01    0.02
 -10  -4   3    0.04    0.02
 -10   4   3    0.05    0.02
  -9   4   3    0.91    0.08
  -9  -4   3    0.97    0.08
  -8   4   3    0.78    0.07
  -8   4   3    0.74    0.07
  -8  -4   3    0.70    0.07
  -7  -4   3    2.07    0.12
  -7   4   3    2.24    0.12
  -6  -4   3   18.19    0.34
  -6  -4   3   17.98    0.34
  -6   4   3   18.17    0.35
  -5  -4   3    1.29    0.09
  -5   4   3    1.29    0.09
  -5  -4   3    1.24    0.09
   5  -4  -3    1.34    0.10
  -4  -4   3    1.96    0.12
  -4  -4   3    2.00    0.12
   4  -4  -3    1.81    0.12
  -4   4   3    1.94    0.11
  -3  -4   3    7.91    0.22
  -3   4   3    8.43    0.23
   3  -4  -3    7.85    0.24
  -3  -4   3    8.02    0.23
  -2  -4   3    5.77    0.19
   2  -4  -3    5.59    0.20
  -1  -4   3    4.64    0.17
   1  -4  -3    4.78    0.18
   0  -4   3    3.33    0.15
   0  -4  -3    3.53    0.16
  -1  -4  -3    0.49    0.06
   1  -4   3    0.46    0.06
   2  -4   3    2.16    0.12
  -2  -4  -3    2.19    0.13
  -3   4  -3    0.58    0.06
  -3  -4  -3    0.67    0.07
   3  -4   3    0.62    0.06
  -4  -4  -3    3.81    0.16
  -4   4  -3    3.58    0.15
   4  -4   3    3.59    0.15
  -5  -4  -3    0.51    0.06
  -5   4  -3    0.55    0.06
   5  -4   3    0.52    0.06
   5  -4   3    0.47    0.06
  -5  -4  -3    0.41    0.06
  -6  -4  -3    2.46    0.13
   6  -4   3    2.34    0.12
  -6  -4  -3    2.25    0.12
   6  -4   3    2.02    0.12
   7  -4   3    0.74    0.07
  -7  -4  -3    0.77    0.07
  -7  -4  -3    0.77    0.07
   8  -4   3    1.47    0.10
  -8  -4  -3    1.68    0.10
  -8  -4  -3    1.57    0.10
   9  -4   3    0.32    0.04
  -9  -4  -3    0.30    0.04
  -9  -4  -3    0.34    0.04
 -10  -4  -3    0.67    0.06
  10  -4   3    0.68    0.06
  -9  -5   3    1.50    0.08
  -9   5   3    1.36    0.08
  -8   5   3    0.04    0.02
  -8   5   3    0.06    0.02
  -8  -5   3    0.04    0.02
  -7   5   3   28.49    0.39
  -7   5   3   28.72    0.39
  -6  -5   3    0.62    0.06
  -6   5   3    0.58    0.06
  -6   5   3    0.56    0.06
  -5  -5   3   21.25    0.35
  -5   5   3   20.81    0.34
  -4  -5   3    2.30    0.12
  -4   5   3    2.37    0.12
  -4   5   3    2.18    0.11
  -3  -5   3    0.32    0.05
  -3   5   3    0.28    0.04
   3  -5  -3    0.33    0.05
  -3   5   3    0.35    0.05
   2  -5  -3    1.84    0.12
  -2  -5   3    1.65    0.10
   1  -5  -3   19.27    0.36
  -1  -5   3   19.54    0.34
   0  -5   3    0.31    0.05
   0  -5  -3    0.35    0.05
  -1   5  -3   12.43    0.28
   1  -5   3   12.08    0.27
  -1  -5  -3   12.43    0.29
   2  -5   3    0.01    0.02
  -2   5  -3    0.02    0.02
  -2  -5  -3    0.04    0.02
   3  -5   3    9.29    0.22
  -3   5  -3    9.54    0.23
  -3  -5  -3    9.48    0.24
   3   5   3    9.84    0.23
   3  -5   3    9.70    0.23
   4  -5   3    1.10    0.08
   4   5   3    1.22    0.08
  -4   5  -3    1.14    0.08
  -4  -5  -3    1.26    0.09
   4  -5   3    1.21    0.08
   5  -5   3   -0.02    0.02
  -5   5  -3    0.03    0.02
  -5  -5  -3    0.06    0.02
   5  -5   3    0.05    0.02
   6  -5   3    0.97    0.07
  -6  -5  -3    0.93    0.07
 -17   0   4    0.02    0.02
 -17   0   4    0.01    0.02
 -16   0   4    3.49    0.14
 -16   0   4    3.23    0.14
 -15   0   4    0.10    0.03
 -15   0   4    0.11    0.03
 -14   0   4   31.46    0.44
 -13   0   4    1.57    0.10
 -13   0   4    1.51    0.10
 -13   0   4    1.57    0.10
 -12   0   4    2.08    0.12
 -12   0   4    2.00    0.11
 -12   0   4    2.05    0.11
 -11   0   4   26.10    0.39
 -11   0   4   25.42    0.37
 -11   0   4   26.28    0.40
 -11   0   4   26.50    0.39
 -10   0   4  128.41    3.24
  -9   0   4    7.60    0.75
  -8   0   4  141.15    3.02
  -7   0   4    3.46    0.45
  -6   0   4   59.14    1.71
  -5   0   4   64.14    1.63
  -4   0   4  150.99    2.35
   4   0  -4  154.06    1.94
  -3   0   4    5.64    0.45
  -3   0   4    5.60    0.43
  -2   0   4   68.09    1.55
  -2   0   4   67.80    1.40
  -1   0   4   36.83    1.13
   0   0  -4  868.45    5.43
   0   0   4  835.99    5.47
  -1   0  -4    0.78    0.18
   1   0   4    1.07    0.20
  -2   0  -4    0.09    0.06
   2   0   4    0.00    0.03
  -3   0  -4    4.58    0.50
   3   0   4    3.79    0.44
  -4   0  -4  122.01    2.75
   4   0   4  107.54    2.51
  -5   0  -4    2.35    0.41
   5   0   4    2.42    0.40
  -6   0  -4   15.62    1.11
   6   0   4   15.00    1.06
   7   0   4    2.33    0.11
   7   0   4    2.45    0.11
   8   0   4   26.06    0.38
   8   0   4   26.85    0.37
   9   0   4    2.18    0.11
   9   0   4    2.02    0.11
  10   0   4    2.05    0.12
  10   0   4    1.90    0.10
  11   0   4    0.01    0.02
  12   0   4    0.21    0.04
 -12   0  -4    0.23    0.05
 -13   0  -4    0.04    0.03
 -14   0  -4    7.30    0.19
 -17  -1   4    1.01    0.07
 -17   1   4    1.16    0.08
 -16   1   4    0.62    0.06
 -16  -1   4    0.64    0.06
 -15  -1   4   -0.01    0.02
 -15   1   4   -0.01    0.02
 -15  -1   4    0.02    0.02
 -15  -1   4    0.04    0.02
 -14  -1   4    3.02    0.13
 -14  -1   4    2.88    0.14
 -14  -1   4    2.94    0.14
 -14   1   4    2.87    0.14
 -13  -1   4    4.83    0.18
 -13  -1   4    5.06    0.18
 -13   1   4    4.95    0.19
 -12  -1   4   12.25    0.29
 -12   1   4   12.60    0.29
 -12  -1   4   12.73    0.28
 -12  -1   4   12.79    0.28
 -12  -1   4   12.70    0.28
 -12   1   4   12.13    0.29
 -11  -1   4    0.00    0.02
 -11   1   4    0.01    0.02
 -11   1   4    0.06    0.03
 -11  -1   4   -0.03    0.02
 -11  -1   4    0.02    0.02
 -10  -1   4    5.33    0.17
 -10  -1   4    5.52    0.17
 -10  -1   4    5.64    0.18
 -10  -1   4    5.34    0.17
 -10   1   4    5.29    0.18
 -10   1   4    5.50    0.18
 -10   1   4    5.30    0.17
  -9   1   4   36.74    1.71
  -9  -1   4   34.03    1.53
  -8  -1   4    0.81    0.23
  -8   1   4    0.84    0.24
  -7  -1   4    0.08    0.07
  -7   1   4   -0.08    0.08
   6   1  -4    1.82    0.30
  -6  -1   4    1.62    0.28
  -6   1   4    1.46    0.29
   6  -1  -4    1.27    0.26
  -5   1   4    9.10    0.64
   5  -1  -4   10.13    0.68
  -5  -1   4    9.54    0.67
  -4   1   4   11.55    0.66
   4  -1  -4   11.99    0.72
  -4  -1   4   11.92    0.72
  -3  -1   4    0.00    0.07
  -3   1   4    0.04    0.04
   3  -1  -4    0.03    0.07
  -2   1   4   26.91    0.81
  -2   1   4   26.94    0.93
   2  -1  -4   25.87    1.03
  -2  -1   4   27.73    1.06
   2  -1  -4   27.05    0.88
   1  -1  -4    1.59    0.24
  -1   1   4    1.44    0.21
  -1  -1   4    1.61    0.25
   0  -1  -4   12.08    0.71
   0   1   4   12.25    0.62
   0  -1   4   10.95    0.67
   1   1   4   11.43    0.63
   1  -1   4   11.82    0.71
  -1  -1  -4   12.35    0.76
   2   1   4   20.63    0.89
   2  -1   4   20.54    0.99
  -2  -1  -4   21.54    1.08
  -3   1  -4    7.15    0.62
   3  -1   4    8.08    0.66
   3   1   4    7.91    0.59
  -3  -1  -4    7.52    0.68
  -4   1  -4   36.20    1.47
   4   1   4   35.21    1.36
  -4  -1  -4   35.73    1.58
   4  -1   4   33.92    1.45
  -5   1  -4   13.25    0.96
   5  -1   4   12.64    0.95
   5   1   4   13.20    0.90
  -5  -1  -4   12.00    0.98
  -6   1  -4    8.40    0.82
  -6  -1  -4    7.47    0.81
   6  -1   4    7.61    0.78
   6   1   4    7.26    0.72
   7  -1   4    2.89    0.12
   7   1   4    3.01    0.13
   7  -1   4    2.78    0.12
   7   1   4    3.02    0.12
   8  -1   4    1.42    0.09
   8  -1   4    1.47    0.10
   8   1   4    1.46    0.09
   8   1   4    1.39    0.09
   9   1   4    2.70    0.12
   9  -1   4    2.81    0.13
   9   1   4    2.75    0.13
   9  -1   4    2.69    0.13
  10  -1   4    0.69    0.07
  10   1   4    0.54    0.06
  11  -1   4    2.89    0.13
 -11   1  -4    2.74    0.15
 -11  -1  -4    2.45    0.14
  11   1   4    2.61    0.12
 -12   1  -4    0.05    0.03
  12  -1   4    0.02    0.02
 -12   1  -4    0.01    0.02
 -12  -1  -4    0.05    0.03
  13  -1   4    1.25    0.08
 -13   1  -4    1.32    0.09
 -13  -1  -4    1.38    0.09
 -13   1  -4    1.23    0.08
  14  -1   4    0.11    0.02
 -14  -1  -4    0.18    0.03
 -16  -2   4    0.00    0.02
 -16  -2   4    0.00    0.01
 -16   2   4    0.01    0.02
 -16   2   4    0.00    0.02
 -15   2   4    0.14    0.03
 -15   2   4    0.11    0.03
 -15  -2   4    0.19    0.04
 -15  -2   4    0.11    0.03
 -14   2   4    0.02    0.02
 -14  -2   4    0.02    0.02
 -14  -2   4    0.02    0.03
 -14   2   4   -0.02    0.03
 -13   2   4    0.13    0.04
 -13  -2   4    0.06    0.02
 -13  -2   4    0.10    0.03
 -13   2   4    0.10    0.03
 -12  -2   4   -0.02    0.03
 -12  -2   4    0.00    0.02
 -12   2   4    0.01    0.02
 -12   2   4    0.06    0.03
 -12   2   4    0.03    0.03
 -11   2   4    0.25    0.04
 -11  -2   4    0.14    0.03
 -11  -2   4    0.09    0.03
 -11  -2   4    0.20    0.04
 -11   2   4    0.17    0.04
 -11   2   4    0.13    0.04
 -10  -2   4    0.66    0.06
 -10   2   4    0.68    0.07
 -10   2   4    0.71    0.07
 -10  -2   4    0.67    0.06
 -10   2   4    0.71    0.07
  -9   2   4    0.98    0.08
  -9  -2   4    1.00    0.07
  -9   2   4    1.02    0.08
  -9  -2   4    1.16    0.08
  -9   2   4    1.00    0.08
  -9   2   4    0.95    0.08
  -9  -2   4    1.02    0.08
  -8   2   4    0.75    0.07
   8   2  -4    0.39    0.20
  -8  -2   4    0.70    0.06
   8  -2  -4    0.47    0.19
  -8  -2   4    0.77    0.07
   7  -2  -4    6.78    0.75
   7   2  -4    8.08    0.80
   6  -2  -4    6.08    0.70
   6   2  -4    5.68    0.65
   5   2  -4    0.61    0.21
   5  -2  -4    0.66    0.25
   4  -2  -4    7.83    0.75
   4   2  -4    8.30    0.78
   3  -2  -4   -0.17    0.12
   3   2  -4   -0.19    0.12
  -2  -2   4    1.80    0.29
   2  -2  -4    2.02    0.36
  -1  -2   4    1.02    0.22
   1  -2  -4    0.92    0.24
   0  -2   4   15.83    0.87
   0  -2  -4   15.86    0.99
   0  -2  -4   15.14    0.91
   1  -2   4    0.08    0.07
  -1  -2  -4    0.15    0.10
  -1  -2  -4    0.01    0.05
  -2  -2  -4    1.12    0.25
   2  -2   4    0.74    0.20
  -2  -2  -4    1.19    0.29
   3  -2   4   10.43    0.80
  -3  -2  -4   10.27    0.84
  -3  -2  -4   10.61    0.91
   4  -2   4    0.36    0.16
  -4  -2  -4    0.50    0.19
  -4  -2  -4    0.70    0.27
  -5   2  -4   -0.12    0.11
   5  -2   4   -0.15    0.11
  -5  -2  -4   -0.09    0.09
   5  -2   4    0.16    0.04
   5  -2   4    0.12    0.03
   5   2   4    0.16    0.03
   6  -2   4    2.49    0.12
   6   2   4    2.67    0.12
   7  -2   4    0.54    0.06
   7   2   4    0.56    0.06
   7  -2   4    0.47    0.06
   8  -2   4    4.25    0.16
   8   2   4    4.18    0.16
   8  -2   4    4.16    0.16
   9  -2   4    1.29    0.10
   9  -2   4    1.21    0.10
  10  -2   4    0.03    0.03
  10   2   4    0.03    0.03
 -10  -2  -4    0.03    0.03
 -11  -2  -4    0.09    0.03
  11  -2   4    0.09    0.03
  11   2   4    0.10    0.03
 -11   2  -4    0.08    0.04
  12  -2   4    0.57    0.06
 -12   2  -4    0.49    0.06
 -12  -2  -4    0.49    0.05
 -13  -2  -4    0.02    0.02
  13  -2   4    0.03    0.02
 -15  -3   4    0.00    0.02
 -15   3   4   -0.04    0.02
 -15  -3   4   -0.02    0.02
 -14   3   4    0.00    0.02
 -14   3   4    0.00    0.02
 -14  -3   4    0.00    0.02
 -14  -3   4    0.02    0.02
 -13   3   4    0.70    0.07
 -13   3   4    0.72    0.07
 -13  -3   4    0.66    0.07
 -12  -3   4    3.75    0.15
 -12   3   4    3.39    0.16
 -11   3   4   10.26    0.26
 -11  -3   4   10.16    0.25
 -11   3   4   10.69    0.28
 -10   3   4    1.67    0.11
 -10   3   4    1.88    0.11
 -10  -3   4    1.84    0.11
 -10   3   4    1.85    0.12
  -9   3   4    7.75    0.23
  -9   3   4    7.58    0.22
  -9  -3   4    7.58    0.21
  -8   3   4    4.11    0.17
  -8  -3   4    3.97    0.15
  -8   3   4    4.23    0.16
  -7  -3   4    3.01    0.14
  -7   3   4    3.19    0.14
  -7  -3   4    3.08    0.13
  -6   3   4    3.04    0.13
  -6  -3   4    2.94    0.12
  -6  -3   4    3.12    0.14
  -6   3   4    3.25    0.13
  -5  -3   4   18.06    0.30
  -5  -3   4   18.15    0.30
  -5   3   4   18.50    0.31
  -5  -3   4   18.87    0.33
  -4  -3   4    2.12    0.10
  -4  -3   4    2.17    0.11
   4  -3  -4    2.21    0.11
  -4  -3   4    2.44    0.12
  -3  -3   4    3.13    0.12
  -3  -3   4    2.91    0.12
  -3  -3   4    3.16    0.13
   3  -3  -4    3.04    0.13
  -2  -3   4    8.25    0.20
   2  -3  -4    8.52    0.21
  -2  -3   4    8.41    0.21
  -2  -3   4    8.47    0.22
  -1  -3   4   20.04    0.31
  -1  -3   4   20.17    0.32
   1  -3  -4   19.86    0.33
   1   3  -4   20.45    1.45
  -1  -3   4   21.35    0.34
   0  -3   4    1.46    0.09
   0   3   4    1.26    0.08
   0   3  -4    1.53    0.40
   0  -3   4    1.55    0.09
   1  -3   4    6.67    0.19
   1   3   4    6.29    0.17
   1  -3   4    6.37    0.18
   2  -3   4    1.49    0.09
  -2  -3  -4    1.33    0.09
   2   3   4    1.47    0.09
   3   3   4    3.80    0.14
   3  -3   4    3.43    0.14
   3  -3   4    3.54    0.15
  -3  -3  -4    3.53    0.14
  -4  -3  -4    2.06    0.11
   4  -3   4    2.08    0.11
   4  -3   4    2.03    0.11
   4   3   4    2.16    0.11
   5  -3   4   12.15    0.28
   5   3   4   12.89    0.27
  -5  -3  -4   12.50    0.27
   5  -3   4   12.67    0.28
   6  -3   4    0.02    0.03
  -6  -3  -4    0.04    0.02
   6   3   4    0.01    0.02
   6  -3   4    0.02    0.03
   7  -3   4   43.44    0.54
  -7  -3  -4   42.84    0.53
   7   3   4   44.48    0.51
   8  -3   4    0.03    0.03
   8  -3   4    0.06    0.03
  -8  -3  -4    0.03    0.02
   8   3   4    0.05    0.02
  -9   3  -4    9.41    0.27
  -9  -3  -4    9.73    0.24
   9   3   4    9.79    0.23
   9  -3   4    9.89    0.25
 -10   3  -4    2.62    0.13
  10  -3   4    2.97    0.13
 -10  -3  -4    2.84    0.12
  10   3   4    2.74    0.12
  11  -3   4    0.20    0.03
 -11   3  -4    0.24    0.04
 -11  -3  -4    0.24    0.03
  11  -3   4    0.30    0.04
 -12  -4   4    0.02    0.01
 -12   4   4    0.05    0.02
 -12  -4   4    0.02    0.02
 -11  -4   4    2.92    0.12
 -11  -4   4    2.98    0.12
 -11   4   4    3.04    0.14
 -10  -4   4   13.66    0.27
 -10   4   4   13.12    0.28
 -10   4   4   14.02    0.31
 -10   4   4   13.96    0.29
 -10  -4   4   13.66    0.28
  -9  -4   4    1.99    0.11
  -9   4   4    1.98    0.11
  -9   4   4    1.75    0.12
  -9   4   4    1.88    0.11
  -9  -4   4    1.78    0.11
  -8   4   4   35.22    0.47
  -8   4   4   35.43    0.50
  -8  -4   4   35.42    0.48
  -7  -4   4    2.09    0.11
  -7   4   4    1.91    0.12
  -7  -4   4    1.97    0.12
  -7   4   4    1.87    0.11
  -6  -4   4    0.09    0.03
   6  -4  -4    0.05    0.02
  -6   4   4    0.08    0.03
  -6   4   4    0.06    0.03
  -6  -4   4    0.08    0.03
  -5  -4   4   11.66    0.27
   5  -4  -4   11.66    0.29
  -5   4   4   11.67    0.27
  -5  -4   4   11.45    0.28
  -4  -4   4    9.42    0.24
   4  -4  -4    9.54    0.26
  -4   4   4    9.13    0.25
  -4  -4   4    9.78    0.26
  -3  -4   4    6.85    0.21
   3  -4  -4    7.58    0.23
  -3  -4   4    7.45    0.23
  -2  -4   4    4.27    0.16
   2  -4  -4    4.18    0.18
  -1  -4   4    0.04    0.03
   1  -4  -4    0.02    0.03
   0  -4  -4   38.64    0.52
   0  -4   4   36.99    0.49
   1  -4   4    0.13    0.04
  -1  -4  -4    0.12    0.03
  -2  -4  -4    2.95    0.15
   2  -4   4    3.06    0.14
   3  -4   4    2.23    0.12
   3   4   4    2.40    0.12
  -3  -4  -4    2.39    0.13
   3  -4   4    2.34    0.12
   4  -4   4   17.93    0.33
  -4  -4  -4   18.33    0.36
   4   4   4   18.22    0.33
   4  -4   4   17.81    0.35
   5  -4   4    0.02    0.02
   5  -4   4    0.04    0.02
  -5  -4  -4    0.00    0.02
   6  -4   4    2.30    0.12
  -6  -4  -4    2.43    0.13
   6  -4   4    2.22    0.12
   7  -4   4   -0.01    0.02
  -7  -4  -4    0.01    0.02
   8  -4   4    0.51    0.05
  -8  -4  -4    0.51    0.05
   9  -4   4    0.04    0.02
  -9  -4  -4    0.02    0.01
  -8   5   4    0.04    0.02
  -8  -5   4    0.05    0.02
  -8   5   4    0.03    0.02
  -7  -5   4    1.17    0.08
  -7   5   4    1.09    0.08
  -7   5   4    1.04    0.07
  -6  -5   4    0.40    0.05
  -6   5   4    0.41    0.05
  -5  -5   4    0.73    0.06
  -5   5   4    0.81    0.07
  -4   5   4    1.42    0.09
  -4  -5   4    1.53    0.09
   3  -5  -4    0.02    0.02
  -3   5   4    0.06    0.03
  -3  -5   4    0.03    0.03
  -2  -5   4    0.74    0.07
   2  -5  -4    0.67    0.07
  -2   5   4    0.75    0.07
   1  -5  -4    4.17    0.17
  -1   5   4    4.30    0.16
  -1  -5   4    4.21    0.16
   0  -5   4    3.62    0.14
   0   5  -4    3.78    0.14
   0  -5  -4    3.68    0.16
   0   5   4    3.50    0.15
   1  -5   4    0.05    0.03
  -1   5  -4    0.08    0.02
  -1  -5  -4    0.06    0.03
   1   5   4    0.06    0.02
  -2  -5  -4    0.83    0.07
   2   5   4    0.74    0.07
   2  -5   4    0.75    0.06
   3  -5   4    0.00    0.02
   3  -5   4    0.01    0.02
   3   5   4    0.00    0.02
  -3  -5  -4   -0.01    0.02
   4  -5   4    0.06    0.02
  -4  -5  -4    0.10    0.03
   4  -5   4    0.08    0.02
  -5  -5  -4    1.30    0.08
 -17   0   5    0.02    0.01
 -17   0   5    0.02    0.01
 -16   0   5   -0.01    0.02
 -16   0   5    0.00    0.02
 -15   0   5   -0.01    0.02
 -15   0   5   -0.01    0.02
 -15   0   5    0.01    0.02
 -14   0   5   -0.01    0.02
 -14   0   5    0.04    0.02
 -14   0   5    0.03    0.02
 -14   0   5   -0.01    0.02
 -13   0   5    0.01    0.02
 -13   0   5   -0.02    0.02
 -13   0   5    0.02    0.02
 -13   0   5   -0.01    0.02
 -12   0   5    0.03    0.02
 -12   0   5    0.01    0.02
 -12   0   5    0.00    0.02
 -12   0   5    0.00    0.02
 -11   0   5    0.01    0.02
 -11   0   5    0.01    0.02
 -11   0   5   -0.02    0.03
 -11   0   5    0.01    0.02
 -10   0   5    0.04    0.03
 -10   0   5    0.00    0.01
 -10   0   5    0.03    0.02
  -9   0   5    0.37    0.17
  -8   0   5    0.17    0.11
  -7   0   5    0.29    0.13
  -6   0   5    0.00    0.05
  -5   0   5   -0.07    0.07
  -4   0   5    0.00    0.03
  -3   0   5    0.03    0.06
  -3   0   5    0.08    0.08
  -2   0   5   -0.03    0.06
   1   0  -5    0.02    0.05
  -1   0   5    0.00    0.04
   0   0  -5    0.03    0.05
   0   0   5    0.12    0.08
  -1   0  -5    0.02    0.06
   1   0   5   -0.02    0.05
  -2   0  -5   -0.12    0.10
   2   0   5   -0.05    0.06
  -3   0  -5   -0.02    0.07
   3   0   5   -0.10    0.09
   4   0   5   -0.01    0.03
  -4   0  -5   -0.15    0.12
  -5   0  -5    0.17    0.13
   5   0   5   -0.04    0.07
   6   0   5    0.00    0.02
   6   0   5    0.02    0.02
   6   0   5   -0.01    0.02
   7   0   5   -0.01    0.02
   7   0   5    0.00    0.02
   8   0   5    0.01    0.02
   8   0   5   -0.01    0.02
   9   0   5    0.00    0.02
   9   0   5    0.02    0.02
  10   0   5    0.03    0.02
  10   0   5    0.00    0.02
  11   0   5   -0.01    0.02
  11   0   5   -0.02    0.02
  12   0   5    0.00    0.02
 -12   0  -5    0.04    0.03
 -13   0  -5    0.02    0.02
 -17  -1   5    1.81    0.09
 -17   1   5    1.69    0.09
 -16  -1   5    0.13    0.03
 -16   1   5    0.07    0.02
 -16  -1   5    0.15    0.03
 -16   1   5    0.08    0.03
 -15  -1   5    0.09    0.03
 -15  -1   5    0.10    0.03
 -15  -1   5    0.10    0.03
 -15   1   5    0.10    0.03
 -15   1   5    0.11    0.03
 -14   1   5   -0.09    0.03
 -14  -1   5    0.01    0.02
 -14  -1   5   -0.03    0.03
 -14  -1   5    0.00    0.02
 -14   1   5    0.00    0.02
 -14   1   5   -0.05    0.03
 -14  -1   5   -0.02    0.02
 -13  -1   5    3.28    0.15
 -13  -1   5    3.22    0.15
 -13  -1   5    3.16    0.14
 -13   1   5    3.06    0.15
 -13  -1   5    3.15    0.14
 -13  -1   5    2.98    0.14
 -13   1   5    3.26    0.16
 -12  -1   5    0.57    0.07
 -12   1   5    0.44    0.06
 -12  -1   5    0.53    0.06
 -12  -1   5    0.55    0.06
 -12  -1   5    0.56    0.06
 -12  -1   5    0.52    0.06
 -12   1   5    0.54    0.07
 -11  -1   5    0.43    0.06
 -11   1   5    0.35    0.05
 -11  -1   5    0.39    0.05
 -11  -1   5    0.34    0.04
 -11  -1   5    0.40    0.05
 -11  -1   5    0.40    0.05
 -11   1   5    0.38    0.05
 -10  -1   5    8.69    0.23
 -10  -1   5    8.43    0.22
 -10  -1   5    8.35    0.21
 -10   1   5    8.44    0.23
 -10  -1   5    8.30    0.22
 -10  -1   5    8.44    0.22
 -10   1   5    7.90    0.22
 -10   1   5    8.22    0.23
  -9  -1   5   20.61    0.34
  -9   1   5   19.79    0.33
  -9  -1   5   19.59    0.32
  -9  -1   5   20.47    0.33
  -9   1   5   20.55    0.34
  -9  -1   5   19.91    0.31
  -9  -1   5   20.19    0.32
  -9   1   5   19.87    0.33
  -9  -1   5   18.93    1.21
  -8  -1   5   -0.13    0.11
  -8   1   5   -0.14    0.10
  -7   1   5    5.28    0.59
  -7  -1   5    5.37    0.58
   6   1  -5    2.07    0.36
  -6  -1   5    1.76    0.33
  -6   1   5    1.44    0.30
   6  -1  -5    1.42    0.29
  -5  -1   5   45.83    1.60
   5  -1  -5   47.69    1.57
  -5   1   5   46.65    1.52
  -4   1   5    0.23    0.10
   4  -1  -5   -0.11    0.08
  -3   1   5    0.85    0.17
  -3  -1   5    1.04    0.24
   3  -1  -5    1.05    0.23
  -2   1   5    0.61    0.17
  -2  -1   5    0.48    0.17
   1  -1  -5    6.37    0.54
  -1   1   5    6.67    0.54
  -1  -1   5    6.55    0.58
   0  -1  -5    0.29    0.13
   0   1   5    0.24    0.10
   0  -1   5    0.17    0.10
  -1  -1  -5    7.19    0.66
   1   1   5    7.80    0.60
   1  -1   5    7.22    0.64
  -2   1  -5   26.73    1.28
   2   1   5   27.01    1.17
   2  -1   5   27.73    1.30
  -2  -1  -5   25.91    1.34
  -3   1  -5    5.43    0.61
   3   1   5    5.81    0.57
   3  -1   5    6.06    0.64
  -3  -1  -5    6.21    0.68
  -4   1  -5    4.59    0.60
  -4  -1  -5    4.28    0.60
   4   1   5    3.87    0.50
   4  -1   5    4.03    0.55
   5   1   5    0.47    0.05
   5   1   5    0.37    0.04
   5  -1   5    0.36    0.05
   5  -1   5    0.46    0.05
   5   1   5    0.43    0.05
   6   1   5    7.70    0.20
   6   1   5    7.64    0.19
   6  -1   5    7.85    0.21
   6  -1   5    8.02    0.21
   6   1   5    8.00    0.21
   7   1   5    7.32    0.20
   7  -1   5    7.48    0.21
   7  -1   5    7.38    0.21
   7   1   5    7.27    0.20
   8   1   5    2.32    0.12
   8   1   5    2.28    0.12
   8  -1   5    2.09    0.12
   9  -1   5    0.01    0.02
   9  -1   5    0.02    0.03
   9   1   5    0.01    0.03
  10  -1   5   -0.03    0.02
  10  -1   5    0.01    0.02
  10   1   5   -0.01    0.02
  11  -1   5    3.06    0.14
 -11   1  -5    2.94    0.14
  11   1   5    2.93    0.12
 -11  -1  -5    2.71    0.14
  12  -1   5    0.25    0.04
 -12   1  -5    0.21    0.04
 -12  -1  -5    0.23    0.04
 -12   1  -5    0.24    0.04
  13  -1   5    0.08    0.02
 -13  -1  -5    0.10    0.02
 -16  -2   5    0.54    0.05
 -16   2   5    0.58    0.05
 -16  -2   5    0.58    0.05
 -16   2   5    0.52    0.05
 -15  -2   5    2.17    0.11
 -15   2   5    2.18    0.11
 -15   2   5    2.09    0.11
 -15  -2   5    2.25    0.11
 -14  -2   5    6.63    0.20
 -14   2   5    6.66    0.21
 -14   2   5    6.56    0.21
 -14  -2   5    6.77    0.21
 -13   2   5    0.65    0.07
 -13  -2   5    0.60    0.07
 -13  -2   5    0.62    0.07
 -13   2   5    0.60    0.07
 -13   2   5    0.69    0.07
 -13  -2   5    0.56    0.06
 -12   2   5    5.70    0.20
 -12   2   5    5.40    0.21
 -12  -2   5    5.63    0.19
 -12  -2   5    5.99    0.20
 -12  -2   5    5.57    0.19
 -12   2   5    5.73    0.20
 -11  -2   5    7.88    0.23
 -11  -2   5    8.17    0.23
 -11  -2   5    8.32    0.23
 -11   2   5    8.32    0.24
 -11   2   5    8.23    0.25
 -11   2   5    8.37    0.24
 -10   2   5    0.00    0.02
 -10  -2   5    0.02    0.02
 -10  -2   5    0.06    0.02
 -10   2   5    0.06    0.03
 -10   2   5    0.06    0.03
  -9   2   5    2.58    0.13
  -9  -2   5    2.47    0.12
  -9  -2   5    2.50    0.12
  -9   2   5    2.73    0.14
  -9   2   5    2.57    0.13
  -9  -2   5    2.76    0.13
  -8  -2   5   22.34    0.34
  -8  -2   5   23.53    0.35
  -8  -2   5   23.45    0.37
  -8   2   5   21.98    0.36
  -8   2   5   22.97    0.38
  -8   2   5   23.42    0.37
  -7   2   5    9.54    0.23
  -7  -2   5    9.71    0.22
  -7  -2   5    9.89    0.23
   7  -2  -5    8.22    0.87
  -7   2   5    9.80    0.23
  -7   2   5   10.09    0.24
   7   2  -5    8.59    0.85
   6   2  -5    2.41    0.45
   6  -2  -5    2.98    0.52
   5  -2  -5   15.51    1.15
   5   2  -5   16.68    1.19
   4   2  -5   59.03    2.28
   4  -2  -5   51.57    2.04
  -3  -2   5    0.56    0.18
   3  -2  -5    0.16    0.11
   3   2  -5    0.51    0.21
  -2  -2   5  130.29    2.82
   2  -2  -5  122.97    2.98
  -1  -2   5    0.17    0.12
   1  -2  -5    0.63    0.22
   0  -2   5    3.20    0.45
   0  -2  -5    3.66    0.52
   1  -2   5   -0.02    0.04
  -1  -2  -5    0.19    0.13
  -1  -2  -5    0.18    0.12
  -2  -2  -5    3.46    0.53
   2  -2   5    2.95    0.45
  -2  -2  -5    3.88    0.55
   3  -2   5    0.26    0.04
   3  -2   5    0.26    0.04
   3  -2   5    0.22    0.04
   3   2   5    0.31    0.04
   4  -2   5    2.77    0.13
   4   2   5    3.17    0.13
   4  -2   5    2.70    0.11
   4  -2   5    2.93    0.13
   5  -2   5    1.32    0.09
   5   2   5    1.46    0.09
   6  -2   5  169.64    1.02
   6  -2   5  169.24    1.02
   6   2   5  170.56    0.99
   7   2   5   17.66    0.33
   7  -2   5   17.54    0.33
   7  -2   5   17.47    0.34
   8   2   5   10.27    0.25
   8  -2   5   10.24    0.26
   8  -2   5   10.03    0.25
   9  -2   5    9.71    0.25
   9   2   5    9.32    0.23
   9  -2   5    9.52    0.24
  10  -2   5    9.55    0.24
  10  -2   5    9.11    0.22
 -10   2  -5    8.59    0.26
  10   2   5    9.22    0.22
 -10  -2  -5    8.83    0.23
  11  -2   5    0.03    0.02
 -11   2  -5    0.00    0.02
 -11  -2  -5    0.03    0.02
  11   2   5    0.03    0.02
 -12   2  -5    6.96    0.19
 -12  -2  -5    6.59    0.17
 -15  -3   5    0.79    0.06
 -15   3   5    0.76    0.06
 -15  -3   5    0.71    0.06
 -14  -3   5    0.10    0.02
 -14  -3   5    0.15    0.03
 -14   3   5    0.08    0.02
 -13  -3   5    0.01    0.02
 -13  -3   5    0.02    0.02
 -13   3   5    0.01    0.02
 -12  -3   5    0.02    0.02
 -12   3   5    0.04    0.03
 -12   3   5    0.07    0.03
 -11   3   5    0.02    0.03
 -11  -3   5    0.03    0.02
 -11   3   5    0.04    0.02
 -10   3   5    2.67    0.14
 -10  -3   5    2.41    0.13
 -10   3   5    2.59    0.14
  -9   3   5    1.19    0.09
  -9   3   5    1.20    0.10
  -9  -3   5    1.21    0.09
  -9  -3   5    1.29    0.09
  -8   3   5    0.01    0.02
  -8  -3   5   -0.01    0.03
  -8   3   5    0.05    0.03
  -8  -3   5    0.01    0.02
  -7   3   5    7.95    0.24
  -7  -3   5    7.82    0.21
  -7  -3   5    7.74    0.23
  -6  -3   5    0.20    0.04
  -6  -3   5    0.17    0.03
  -6   3   5    0.14    0.03
  -6  -3   5    0.25    0.04
  -5  -3   5    1.01    0.07
  -5  -3   5    0.99    0.08
  -5  -3   5    0.93    0.07
  -5   3   5    1.02    0.08
  -5  -3   5    0.90    0.08
  -4  -3   5    2.02    0.10
  -4  -3   5    2.17    0.11
  -4   3   5    2.20    0.12
  -4  -3   5    2.15    0.12
  -3  -3   5   21.40    0.33
  -3  -3   5   21.74    0.35
   3  -3  -5   20.46    0.34
  -3  -3   5   22.39    0.36
  -3   3   5   20.61    0.36
  -2  -3   5    3.24    0.13
  -2  -3   5    3.40    0.14
   2  -3  -5    3.20    0.14
  -2   3   5    3.47    0.15
  -2   3   5    3.20    0.13
  -2  -3   5    3.47    0.14
  -1  -3   5    3.47    0.14
  -1  -3   5    3.82    0.15
  -1   3   5    3.58    0.14
  -1   3   5    3.57    0.15
  -1  -3   5    3.54    0.14
   0  -3   5    0.35    0.05
   0   3   5    0.34    0.05
   0   3   5    0.33    0.05
   0   3   5    0.33    0.04
   0  -3   5    0.39    0.05
   1   3   5    5.12    0.16
   1   3   5    4.95    0.18
   1  -3   5    5.34    0.18
   1  -3   5    5.16    0.17
   2   3   5    8.16    0.22
   2   3   5    8.18    0.21
   2  -3   5    7.70    0.21
   2  -3   5    8.34    0.22
   3  -3   5    0.13    0.03
   3  -3   5    0.09    0.03
   3  -3   5    0.13    0.03
   3   3   5    0.12    0.03
   4  -3   5    0.78    0.07
   4   3   5    0.82    0.07
   4  -3   5    0.69    0.07
   5  -3   5    1.96    0.12
   5  -3   5    2.03    0.12
   5   3   5    2.14    0.11
   6  -3   5    7.86    0.23
   6   3   5    8.58    0.23
   7  -3   5   10.47    0.27
   7  -3   5   10.55    0.26
   7   3   5   11.16    0.25
   8  -3   5    0.27    0.05
   8   3   5    0.26    0.04
   8  -3   5    0.30    0.05
   9  -3   5    0.23    0.04
   9  -3   5    0.24    0.04
  -9   3  -5    0.19    0.04
   9   3   5    0.24    0.04
  10  -3   5    0.02    0.02
 -10   3  -5    0.03    0.02
 -12   4   5    0.85    0.07
 -12  -4   5    0.86    0.06
 -12  -4   5    0.86    0.06
 -11   4   5   -0.02    0.02
 -11  -4   5   -0.01    0.01
 -11  -4   5    0.01    0.02
 -10   4   5    7.02    0.21
 -10  -4   5    7.63    0.19
 -10   4   5    7.26    0.22
 -10  -4   5    7.39    0.21
  -9   4   5    1.12    0.09
  -9   4   5    1.05    0.09
  -9  -4   5    1.20    0.09
  -8   4   5    0.02    0.03
  -8  -4   5    0.10    0.03
  -8   4   5    0.02    0.02
  -8  -4   5    0.01    0.03
  -7  -4   5    2.89    0.13
  -7   4   5    2.89    0.15
  -7   4   5    2.70    0.14
  -7  -4   5    2.76    0.14
  -6  -4   5    2.96    0.13
  -6   4   5    2.58    0.13
  -6  -4   5    2.93    0.14
  -5  -4   5    5.39    0.18
   5  -4  -5    5.63    0.19
  -5   4   5    5.39    0.19
  -5  -4   5    5.37    0.20
  -4  -4   5    1.26    0.09
   4  -4  -5    1.24    0.09
  -4   4   5    1.36    0.10
  -4  -4   5    1.31    0.10
   3  -4  -5    0.86    0.08
  -3  -4   5    0.99    0.08
  -3   4   5    0.99    0.09
  -3  -4   5    0.97    0.08
   2  -4  -5    3.01    0.15
  -2   4   5    3.02    0.15
  -2  -4   5    3.18    0.14
  -2  -4   5    2.88    0.14
   1  -4  -5    0.88    0.08
  -1   4   5    0.98    0.09
  -1  -4   5    0.95    0.08
   0  -4  -5    2.09    0.12
   0   4   5    2.30    0.13
   0  -4   5    2.14    0.12
  -1  -4  -5    5.57    0.20
   1   4   5    5.68    0.20
   1  -4   5    5.70    0.18
   1  -4   5    5.60    0.19
   2  -4   5    6.44    0.19
  -2  -4  -5    6.54    0.22
   2   4   5    7.00    0.21
   2  -4   5    6.46    0.21
   3  -4   5    1.13    0.08
   3  -4   5    1.19    0.09
  -3  -4  -5    1.12    0.09
   3   4   5    1.22    0.09
   4  -4   5    1.19    0.09
  -4  -4  -5    1.31    0.10
   4  -4   5    1.26    0.09
   5  -4   5    0.18    0.04
   5  -4   5    0.22    0.04
  -5  -4  -5    0.22    0.04
   6  -4   5    0.09    0.03
   6  -4   5    0.06    0.02
  -6  -4  -5    0.06    0.03
   7  -4   5    0.01    0.02
  -7  -4  -5   -0.01    0.02
   7  -4   5    0.00    0.02
  -8  -4  -5    0.57    0.05
   8  -4   5    0.50    0.05
  -7   5   5    3.10    0.12
  -7  -5   5    2.92    0.11
  -6  -5   5    0.07    0.02
  -6   5   5    0.02    0.02
  -5   5   5   11.38    0.25
  -5   5   5   10.83    0.23
  -5  -5   5   11.15    0.23
  -4   5   5    0.57    0.06
   4  -5  -5    0.46    0.05
  -4   5   5    0.52    0.05
  -4  -5   5    0.49    0.05
   3  -5  -5    9.42    0.23
  -3   5   5   10.14    0.24
  -3  -5   5   10.13    0.23
  -2  -5   5    0.05    0.03
   2  -5  -5    0.02    0.02
  -2   5   5    0.02    0.02
   1  -5  -5    4.88    0.17
  -1   5   5    5.34    0.17
  -1  -5   5    4.97    0.16
  -1  -5   5    5.22    0.16
   0  -5   5    1.71    0.09
   0  -5  -5    1.68    0.10
   0   5   5    1.80    0.10
   0  -5   5    1.65    0.09
   1  -5   5    0.09    0.03
  -1  -5  -5    0.07    0.03
   1   5   5    0.06    0.02
  -2  -5  -5    2.66    0.12
   2   5   5    2.66    0.11
   2  -5   5    2.65    0.11
  -3  -5  -5   16.84    0.29
   3  -5   5   17.17    0.27
 -17   0   6    0.33    0.04
 -17   0   6    0.35    0.04
 -16   0   6    1.29    0.09
 -16   0   6    1.12    0.08
 -16   0   6    1.03    0.08
 -16   0   6    1.19    0.09
 -15   0   6    4.48    0.17
 -15   0   6    4.47    0.16
 -15   0   6    4.54    0.18
 -15   0   6    4.25    0.17
 -14   0   6   31.61    0.48
 -14   0   6   31.66    0.47
 -14   0   6   32.36    0.45
 -14   0   6   33.11    0.49
 -13   0   6    4.57    0.19
 -13   0   6    4.74    0.18
 -13   0   6    4.48    0.17
 -13   0   6    4.74    0.19
 -12   0   6   12.01    0.30
 -12   0   6   11.57    0.27
 -12   0   6   11.56    0.29
 -12   0   6   11.57    0.29
 -12   0   6   11.42    0.28
 -11   0   6    0.05    0.03
 -11   0   6    0.05    0.03
 -11   0   6    0.10    0.03
 -11   0   6    0.05    0.03
 -10   0   6   21.33    0.34
 -10   0   6   20.39    0.36
 -10   0   6   20.48    0.36
 -10   0   6   21.37    0.37
  -9   0   6   39.43    0.44
  -9   0   6   38.71    0.47
  -9   0   6   38.85    0.47
  -9   0   6   37.88    0.46
  -8   0   6   67.36    2.27
  -7   0   6   31.08    1.45
  -6   0   6   71.35    2.09
  -5   0   6   15.10    0.93
  -4   0   6  108.37    2.61
  -4   0   6  107.14    2.36
  -3   0   6   15.38    0.97
   3   0  -6   14.23    0.80
   2   0  -6    3.42    0.41
  -2   0   6    2.89    0.42
   1   0  -6    2.83    0.40
  -1   0   6    2.91    0.42
   0   0  -6  118.28    2.71
   0   0   6  118.15    2.69
  -1   0  -6    0.02    0.07
   1   0   6   -0.08    0.08
  -2   0  -6    6.09    0.70
   2   0   6    6.14    0.66
  -3   0  -6    4.25    0.61
   3   0   6    3.40    0.51
   4   0   6   62.56    0.60
   4   0   6   65.90    0.56
   5   0   6    1.51    0.09
   5   0   6    1.60    0.09
   5   0   6    1.62    0.10
   6   0   6    0.47    0.05
   6   0   6    0.44    0.05
   6   0   6    0.39    0.05
   7   0   6    0.20    0.04
   7   0   6    0.13    0.03
   7   0   6    0.18    0.04
   8   0   6    0.01    0.02
   8   0   6    0.03    0.03
   9   0   6    0.48    0.06
   9   0   6    0.45    0.05
  10   0   6    5.81    0.18
  10   0   6    5.67    0.18
  11   0   6    0.39    0.04
  11   0   6    0.42    0.05
 -12   0  -6    5.21    0.16
 -17  -1   6    0.10    0.02
 -17   1   6    0.12    0.03
 -17   1   6    0.11    0.03
 -16  -1   6    2.77    0.12
 -16  -1   6    2.87    0.12
 -16   1   6    2.79    0.13
 -16   1   6    2.64    0.12
 -15   1   6   -0.01    0.02
 -15  -1   6    0.02    0.02
 -15  -1   6    0.00    0.02
 -15   1   6    0.00    0.02
 -15  -1   6   -0.01    0.02
 -15   1   6    0.01    0.02
 -14   1   6    1.41    0.10
 -14  -1   6    1.42    0.10
 -14  -1   6    1.43    0.10
 -14  -1   6    1.41    0.09
 -14  -1   6    1.45    0.10
 -14   1   6    1.39    0.10
 -14   1   6    1.39    0.10
 -13  -1   6    8.23    0.25
 -13  -1   6    8.41    0.24
 -13  -1   6    8.33    0.22
 -13   1   6    8.47    0.25
 -13  -1   6    8.63    0.24
 -13   1   6    8.25    0.25
 -13   1   6    8.57    0.26
 -13  -1   6    8.35    0.24
 -12  -1   6    0.04    0.03
 -12  -1   6    0.02    0.02
 -12  -1   6    0.02    0.02
 -12  -1   6    0.02    0.02
 -12   1   6   -0.02    0.03
 -12   1   6    0.05    0.03
 -12  -1   6    0.00    0.02
 -12   1   6    0.02    0.03
 -11  -1   6    0.80    0.08
 -11  -1   6    0.79    0.07
 -11  -1   6    0.74    0.07
 -11  -1   6    0.86    0.08
 -11   1   6    0.73    0.07
 -11   1   6    0.79    0.08
 -11  -1   6    0.75    0.08
 -11   1   6    0.77    0.08
 -10  -1   6   10.30    0.26
 -10   1   6   10.09    0.26
 -10  -1   6   10.02    0.25
 -10  -1   6   10.06    0.24
 -10  -1   6    9.89    0.25
 -10   1   6   10.05    0.25
 -10   1   6   10.08    0.26
 -10   1   6    9.83    0.26
 -10  -1   6    9.97    0.25
  -9  -1   6    0.10    0.03
  -9   1   6    0.21    0.04
  -9  -1   6    0.10    0.03
  -9  -1   6    0.11    0.03
  -9   1   6    0.07    0.03
  -9  -1   6    0.07    0.02
  -9  -1   6    0.10    0.03
  -9   1   6    0.14    0.03
  -9   1   6    0.12    0.03
  -8  -1   6    2.54    0.12
  -8   1   6    2.38    0.12
  -8  -1   6    2.47    0.11
  -8   1   6    2.67    0.45
  -8  -1   6    2.37    0.11
  -8  -1   6    2.56    0.12
  -8   1   6    2.26    0.11
  -8   1   6    2.29    0.12
  -8  -1   6    2.50    0.12
  -8   1   6    2.46    0.12
  -7  -1   6    0.38    0.17
  -7   1   6    0.21    0.12
  -6  -1   6    0.30    0.15
  -6   1   6    1.05    0.27
   5   1  -6    9.14    0.82
   5  -1  -6    7.51    0.68
  -4  -1   6   12.57    0.92
   4  -1  -6   11.37    0.83
  -3   1   6    0.18    0.11
  -3  -1   6    0.30    0.15
   3  -1  -6    0.28    0.14
  -2   1   6    3.88    0.47
  -2  -1   6    3.64    0.49
   1  -1  -6   12.73    0.86
  -1   1   6   13.17    0.87
  -1  -1   6   13.37    0.94
   0  -1  -6   19.92    1.14
   0   1   6   20.89    1.10
   0  -1   6   19.72    1.17
  -1   1  -6    3.72    0.52
  -1  -1  -6    2.87    0.46
   1  -1   6    3.33    0.49
   1   1   6    2.83    0.42
  -2   1  -6    8.71    0.82
   2  -1   6    8.11    0.79
  -2  -1  -6    8.18    0.82
   3   1   6    3.91    0.14
   3  -1   6    3.86    0.14
   3  -1   6    3.79    0.13
   3  -1   6    3.79    0.14
   3   1   6    4.02    0.14
   4   1   6    1.53    0.09
   4  -1   6    1.34    0.08
   4  -1   6    1.47    0.09
   4   1   6    1.58    0.09
   4  -1   6    1.59    0.10
   5   1   6    1.62    0.10
   5   1   6    1.46    0.09
   5  -1   6    1.52    0.09
   5  -1   6    1.54    0.10
   5  -1   6    1.36    0.09
   6   1   6    2.11    0.11
   6  -1   6    2.17    0.11
   6   1   6    2.20    0.11
   6   1   6    2.28    0.12
   6  -1   6    2.09    0.12
   7   1   6    1.76    0.10
   7   1   6    1.74    0.10
   7  -1   6    1.71    0.11
   8  -1   6    5.43    0.19
   8   1   6    5.63    0.19
   8  -1   6    5.80    0.19
   9  -1   6    0.40    0.05
   9   1   6    0.34    0.05
   9  -1   6    0.41    0.05
  10  -1   6    1.61    0.10
 -10   1  -6    1.45    0.10
  10   1   6    1.52    0.09
  10  -1   6    1.68    0.10
  11  -1   6    0.32    0.04
 -11   1  -6    0.32    0.04
  11   1   6    0.31    0.04
  11  -1   6    0.32    0.04
 -11  -1  -6    0.35    0.05
  12  -1   6    0.00    0.02
 -12  -1  -6    0.03    0.02
 -16  -2   6    0.11    0.02
 -16  -2   6    0.09    0.02
 -16   2   6    0.08    0.02
 -16   2   6    0.10    0.03
 -15  -2   6    0.00    0.02
 -15  -2   6    0.01    0.02
 -15   2   6    0.02    0.02
 -15   2   6    0.01    0.02
 -14  -2   6    1.93    0.11
 -14  -2   6    1.90    0.10
 -14   2   6    1.93    0.12
 -14   2   6    2.02    0.11
 -13  -2   6    0.42    0.06
 -13  -2   6    0.44    0.06
 -13  -2   6    0.40    0.05
 -13   2   6    0.42    0.05
 -13   2   6    0.51    0.07
 -13   2   6    0.36    0.05
 -12  -2   6    0.34    0.05
 -12  -2   6    0.37    0.05
 -12   2   6    0.39    0.06
 -12  -2   6    0.25    0.05
 -12   2   6    0.34    0.06
 -11   2   6    2.42    0.13
 -11  -2   6    2.21    0.12
 -11  -2   6    2.28    0.12
 -11   2   6    2.22    0.13
 -11   2   6    2.42    0.14
 -11  -2   6    2.42    0.13
 -10   2   6    0.41    0.06
 -10  -2   6    0.39    0.05
 -10  -2   6    0.38    0.05
 -10   2   6    0.33    0.05
 -10  -2   6    0.41    0.06
 -10   2   6    0.37    0.06
  -9  -2   6    0.34    0.05
  -9   2   6    0.32    0.05
  -9  -2   6    0.32    0.05
  -9   2   6    0.32    0.05
  -9   2   6    0.32    0.05
  -9  -2   6    0.32    0.05
  -8   2   6    0.01    0.02
  -8  -2   6    0.00    0.02
  -8  -2   6    0.00    0.02
  -8  -2   6    0.01    0.02
  -8   2   6    0.02    0.02
  -7   2   6    0.05    0.02
  -7  -2   6    0.00    0.02
  -7  -2   6    0.01    0.02
  -7   2   6    0.01    0.02
  -7   2   6   -0.05    0.02
  -7   2   6   -0.01    0.02
  -6   2   6    0.07    0.02
   6   2  -6    0.01    0.08
  -6  -2   6    0.08    0.03
  -6  -2   6    0.06    0.02
  -6   2   6    0.11    0.03
  -6   2   6    0.05    0.02
  -6   2   6    0.05    0.03
  -6   2   6    0.08    0.03
  -5   2   6    0.01    0.02
  -5   2   6    0.00    0.02
  -5  -2   6    0.00    0.02
  -5   2   6    0.06    0.03
  -5   2   6    0.04    0.02
   5  -2  -6   -0.07    0.10
  -5  -2   6    0.00    0.01
  -4  -2   6    4.98    0.15
  -4   2   6    5.09    0.16
   4  -2  -6    4.99    0.66
  -4   2   6    4.89    0.16
  -4   2   6    4.98    0.16
   4   2  -6    4.37    0.66
  -3  -2   6    6.36    0.18
  -3   2   6    6.46    0.18
  -3   2   6    6.03    0.18
  -3   2   6    6.20    0.18
  -2  -2   6    3.21    0.13
  -2  -2   6    2.65    0.44
  -2   2   6    3.29    0.13
  -2   2   6    3.05    0.13
  -2   2   6    2.98    0.12
   2  -2  -6    2.70    0.50
  -1  -2   6    2.07    0.10
  -1  -2   6    2.10    0.10
  -1  -2   6    2.21    0.41
  -1   2   6    2.08    0.10
  -1   2   6    1.92    0.10
  -1   2   6    2.08    0.10
   0  -2   6    2.30    0.10
   0  -2   6    2.74    0.12
   0  -2   6    2.66    0.12
   0  -2   6    2.27    0.42
   0  -2   6    2.52    0.11
   0   2   6    2.44    0.11
   0   2   6    2.42    0.11
   1  -2   6    1.13    0.08
   1  -2   6    1.06    0.07
   1  -2   6    1.05    0.07
   1   2   6    0.96    0.07
   1   2   6    1.04    0.07
   1  -2   6    0.93    0.07
   2  -2   6    0.12    0.03
   2  -2   6    0.10    0.03
   2  -2   6    0.11    0.03
   2   2   6    0.20    0.03
   3  -2   6    1.65    0.10
   3  -2   6    1.64    0.09
   3   2   6    1.68    0.10
   3  -2   6    1.51    0.09
   4  -2   6    9.73    0.23
   4  -2   6    9.63    0.25
   4   2   6   10.03    0.24
   4  -2   6    9.74    0.24
   5  -2   6    0.41    0.05
   5  -2   6    0.41    0.05
   5   2   6    0.44    0.06
   5  -2   6    0.44    0.06
   6  -2   6    0.03    0.02
   6  -2   6   -0.01    0.03
   6   2   6    0.03    0.02
   7   2   6    2.90    0.13
   7  -2   6    2.97    0.14
   7  -2   6    2.87    0.14
   8   2   6    0.02    0.02
   8  -2   6    0.06    0.03
   9   2   6    0.90    0.07
   9  -2   6    0.76    0.07
   9  -2   6    0.83    0.07
  -9  -2  -6    0.77    0.07
  10  -2   6    2.73    0.12
 -10   2  -6    2.49    0.13
  10   2   6    2.63    0.11
 -10  -2  -6    2.51    0.11
  10  -2   6    2.50    0.11
  11  -2   6    0.02    0.02
 -11   2  -6    0.00    0.02
  11   2   6    0.05    0.02
 -14  -3   6    2.40    0.11
 -14   3   6    2.35    0.11
 -14  -3   6    2.35    0.11
 -13  -3   6    0.96    0.07
 -13   3   6    0.98    0.08
 -13  -3   6    0.90    0.07
 -12   3   6    0.27    0.05
 -12  -3   6    0.28    0.04
 -12   3   6    0.32    0.05
 -12  -3   6    0.24    0.04
 -11   3   6    0.87    0.08
 -11  -3   6    0.86    0.07
 -11   3   6    0.90    0.08
 -11  -3   6    0.84    0.08
 -10   3   6    1.43    0.11
 -10  -3   6    1.41    0.09
 -10   3   6    1.34    0.10
 -10  -3   6    1.50    0.10
  -9   3   6    5.89    0.21
  -9  -3   6    5.71    0.19
  -9   3   6    5.83    0.21
  -9  -3   6    5.81    0.20
  -8   3   6    0.05    0.03
  -8  -3   6    0.04    0.02
  -8   3   6    0.02    0.02
  -8   3   6    0.10    0.03
  -8  -3   6    0.10    0.04
  -7   3   6    8.23    0.25
  -7  -3   6    8.38    0.23
  -7  -3   6    8.19    0.22
  -7   3   6    7.99    0.23
  -7   3   6    8.56    0.24
  -7   3   6    8.32    0.23
  -7  -3   6    8.22    0.23
  -6   3   6    1.27    0.10
  -6  -3   6    1.29    0.09
  -6  -3   6    1.39    0.09
  -6   3   6    1.45    0.10
  -6   3   6    1.40    0.10
  -6  -3   6    1.37    0.10
  -5   3   6    0.28    0.05
  -5   3   6    0.27    0.05
  -5  -3   6    0.27    0.05
  -5  -3   6    0.30    0.04
  -5   3   6    0.22    0.04
  -5  -3   6    0.33    0.05
  -4  -3   6    1.63    0.11
  -4  -3   6    1.80    0.10
  -4   3   6    1.87    0.11
  -4   3   6    1.57    0.10
  -4  -3   6    1.81    0.11
  -3  -3   6    7.52    0.22
  -3   3   6    7.77    0.22
  -3   3   6    7.95    0.23
  -3  -3   6    7.62    0.22
  -3  -3   6    7.76    0.20
  -2  -3   6    0.02    0.02
  -2   3   6   -0.06    0.03
  -2  -3   6    0.03    0.03
   2  -3  -6    0.00    0.02
  -2   3   6    0.03    0.03
  -2  -3   6    0.02    0.02
  -1  -3   6    8.54    0.23
  -1   3   6    8.14    0.22
  -1   3   6    8.18    0.23
  -1  -3   6    8.21    0.22
   0  -3   6    1.65    0.11
   0  -3   6    1.46    0.10
   0   3   6    1.55    0.10
   0   3   6    1.52    0.10
   0  -3   6    1.60    0.10
   1  -3   6    0.96    0.08
   1   3   6    1.10    0.08
   1   3   6    1.06    0.08
   1   3   6    1.07    0.08
   1  -3   6    1.08    0.08
   2  -3   6    0.73    0.07
   2   3   6    0.83    0.07
   2   3   6    0.72    0.06
   2  -3   6    0.81    0.07
   3  -3   6   51.55    0.54
   3   3   6   51.56    0.55
   3  -3   6   51.40    0.57
   4  -3   6    0.27    0.05
   4  -3   6    0.25    0.04
   4   3   6    0.30    0.05
   5  -3   6   11.36    0.28
   5   3   6   11.38    0.26
   5  -3   6   11.12    0.26
   6   3   6    2.38    0.12
   6  -3   6    2.47    0.13
   6  -3   6    2.46    0.12
   7  -3   6    1.49    0.09
   7   3   6    1.40    0.09
   7  -3   6    1.34    0.09
   8   3   6    2.94    0.12
   8  -3   6    2.69    0.12
   8  -3   6    2.95    0.13
   9  -3   6    0.42    0.05
  -9   3  -6    0.37    0.05
   9   3   6    0.39    0.04
   9  -3   6    0.38    0.04
 -12  -4   6    5.05    0.15
 -11   4   6    0.11    0.03
 -11  -4   6    0.15    0.03
 -11   4   6    0.19    0.04
 -11  -4   6    0.15    0.03
 -10   4   6    0.12    0.03
 -10  -4   6    0.05    0.02
 -10   4   6    0.12    0.03
 -10  -4   6    0.07    0.02
  -9   4   6    5.36    0.19
  -9   4   6    5.15    0.18
  -9  -4   6    5.36    0.18
  -8   4   6    4.83    0.18
  -8  -4   6    4.61    0.17
  -7   4   6    5.58    0.20
  -7   4   6    5.58    0.18
  -7  -4   6    5.50    0.19
  -6  -4   6    6.03    0.20
  -6  -4   6    6.42    0.19
  -6   4   6    6.16    0.21
  -6   4   6    5.84    0.20
  -6  -4   6    6.19    0.18
  -5   4   6    0.45    0.06
  -5  -4   6    0.39    0.05
  -5   4   6    0.33    0.05
  -5  -4   6    0.41    0.05
  -5  -4   6    0.44    0.05
  -4  -4   6   19.64    0.35
  -4   4   6   18.99    0.36
  -4  -4   6   20.18    0.34
  -3  -4   6    1.90    0.11
   3  -4  -6    1.86    0.11
  -3   4   6    1.93    0.12
  -3  -4   6    1.77    0.11
  -2  -4   6    0.01    0.02
   2  -4  -6    0.01    0.02
  -2   4   6    0.02    0.03
  -1  -4   6    0.75    0.07
   1  -4  -6    0.61    0.07
  -1   4   6    0.70    0.07
  -1  -4   6    0.72    0.07
   0  -4   6   15.05    0.30
   0   4   6   15.67    0.32
   0  -4   6   14.93    0.30
   1  -4   6    1.53    0.09
  -1  -4  -6    1.32    0.10
   1   4   6    1.57    0.10
   1  -4   6    1.41    0.09
   2  -4   6    1.17    0.08
  -2  -4  -6    1.15    0.09
   2   4   6    1.22    0.09
   2  -4   6    1.14    0.09
   3  -4   6    0.16    0.04
  -3  -4  -6    0.18    0.04
  -4  -4  -6    0.78    0.07
   4  -4   6    0.78    0.07
   5  -4   6    0.25    0.04
  -5  -4  -6    0.28    0.04
   5  -4   6    0.17    0.04
  -6  -4  -6    1.45    0.09
   6  -4   6    1.45    0.08
  -6   5   6    1.54    0.09
  -6  -5   6    1.77    0.08
  -5   5   6    3.31    0.13
  -5  -5   6    3.55    0.12
  -5   5   6    3.63    0.13
  -5  -5   6    3.37    0.11
  -4   5   6    1.24    0.08
  -4  -5   6    1.17    0.07
  -4   5   6    1.21    0.08
  -4  -5   6    1.15    0.07
  -3   5   6    1.40    0.08
  -3  -5   6    1.39    0.08
   3  -5  -6    1.27    0.08
  -3   5   6    1.48    0.09
  -3  -5   6    1.36    0.08
  -2   5   6    1.08    0.07
  -2  -5   6    0.99    0.07
   2  -5  -6    0.86    0.07
  -2   5   6    1.08    0.07
  -2  -5   6    0.99    0.07
  -1   5   6    0.34    0.04
  -1   5   6    0.35    0.05
  -1  -5   6    0.33    0.04
   1  -5  -6    0.34    0.04
  -1  -5   6    0.36    0.04
   0  -5   6    0.11    0.03
   0   5   6    0.08    0.02
   0  -5   6    0.07    0.02
   0  -5  -6    0.12    0.03
   1  -5   6    0.25    0.03
  -1  -5  -6    0.20    0.03
 -16   0   7    0.05    0.03
 -16   0   7    0.00    0.02
 -16   0   7    0.01    0.02
 -15   0   7    0.00    0.03
 -15   0   7   -0.05    0.03
 -15   0   7   -0.01    0.02
 -15   0   7    0.02    0.02
 -14   0   7    0.02    0.03
 -14   0   7    0.02    0.02
 -14   0   7    0.00    0.03
 -14   0   7    0.00    0.03
 -13   0   7   -0.02    0.03
 -13   0   7   -0.04    0.02
 -13   0   7    0.03    0.02
 -13   0   7   -0.01    0.02
 -13   0   7    0.06    0.04
 -12   0   7   -0.01    0.03
 -12   0   7   -0.01    0.02
 -12   0   7    0.03    0.03
 -12   0   7    0.04    0.03
 -12   0   7    0.01    0.03
 -11   0   7   -0.06    0.04
 -11   0   7    0.00    0.02
 -11   0   7    0.01    0.02
 -11   0   7    0.03    0.03
 -11   0   7    0.04    0.03
 -10   0   7    0.02    0.02
 -10   0   7    0.04    0.02
 -10   0   7    0.01    0.03
 -10   0   7    0.00    0.02
  -9   0   7   -0.01    0.03
  -9   0   7    0.00    0.02
  -9   0   7   -0.01    0.02
  -8   0   7    0.00    0.02
  -8   0   7   -0.02    0.03
  -8   0   7    0.00    0.02
  -7   0   7    0.03    0.02
  -7   0   7    0.02    0.02
  -6   0   7    0.12    0.10
  -5   0   7    0.06    0.07
  -4   0   7    0.14    0.12
  -3   0   7    0.11    0.10
   2   0  -7    0.15    0.12
  -2   0   7   -0.08    0.10
   1   0  -7   -0.12    0.11
  -1   0   7    0.03    0.07
   0   0   7   -0.03    0.02
   0   0   7    0.00    0.06
   0   0   7    0.00    0.02
   1   0   7    0.01    0.02
   1   0   7   -0.02    0.02
   2   0   7    0.00    0.02
   2   0   7    0.00    0.02
   3   0   7    0.03    0.03
   3   0   7   -0.01    0.02
   4   0   7    0.00    0.03
   4   0   7   -0.01    0.02
   5   0   7   -0.02    0.02
   5   0   7    0.00    0.02
   6   0   7    0.02    0.02
   6   0   7    0.00    0.02
   6   0   7    0.01    0.02
   7   0   7    0.03    0.02
   7   0   7    0.01    0.02
   7   0   7    0.01    0.02
   8   0   7    0.00    0.02
   8   0   7   -0.02    0.02
   9   0   7    0.02    0.02
   9   0   7    0.01    0.02
  10   0   7   -0.01    0.02
 -11   0  -7    0.02    0.02
 -16   1   7    0.25    0.04
 -16  -1   7    0.27    0.04
 -16   1   7    0.35    0.05
 -16   1   7    0.31    0.04
 -15   1   7    1.53    0.10
 -15   1   7    1.59    0.10
 -15  -1   7    1.53    0.10
 -15   1   7    1.52    0.10
 -15  -1   7    1.56    0.10
 -14   1   7    3.09    0.15
 -14   1   7    3.15    0.15
 -14  -1   7    3.28    0.15
 -14  -1   7    3.26    0.13
 -14   1   7    3.23    0.15
 -14   1   7    3.40    0.16
 -14  -1   7    3.20    0.15
 -13  -1   7    2.86    0.15
 -13  -1   7    2.96    0.14
 -13  -1   7    3.07    0.13
 -13   1   7    2.87    0.14
 -13   1   7    3.02    0.15
 -13  -1   7    2.96    0.15
 -13   1   7    2.99    0.15
 -12  -1   7    0.62    0.07
 -12   1   7    0.59    0.07
 -12  -1   7    0.60    0.07
 -12  -1   7    0.68    0.07
 -12  -1   7    0.59    0.07
 -12   1   7    0.53    0.06
 -12  -1   7    0.64    0.07
 -12   1   7    0.57    0.07
 -11  -1   7    3.67    0.17
 -11  -1   7    3.80    0.16
 -11  -1   7    3.72    0.15
 -11   1   7    3.94    0.17
 -11   1   7    3.93    0.17
 -11   1   7    3.91    0.17
 -11  -1   7    3.97    0.17
 -10  -1   7    2.00    0.12
 -10  -1   7    2.16    0.12
 -10  -1   7    1.92    0.11
 -10   1   7    2.00    0.12
 -10  -1   7    1.90    0.12
 -10   1   7    1.98    0.12
 -10   1   7    2.02    0.12
  -9  -1   7   16.96    0.34
  -9   1   7   16.81    0.34
  -9  -1   7   15.95    0.32
  -9  -1   7   16.80    0.31
  -9   1   7   16.61    0.32
  -9   1   7   16.90    0.34
  -9   1   7   16.62    0.33
  -9  -1   7   16.42    0.33
  -8  -1   7    3.50    0.15
  -8   1   7    3.40    0.15
  -8  -1   7    3.60    0.14
  -8   1   7    3.35    0.14
  -8   1   7    3.44    0.15
  -8  -1   7    3.37    0.14
  -8   1   7    3.32    0.14
  -7  -1   7    6.59    0.19
  -7   1   7    6.62    0.20
  -7  -1   7    6.50    0.18
  -7   1   7    6.62    0.19
  -7   1   7    6.33    0.18
  -7   1   7    6.87    0.20
  -7  -1   7    6.77    0.19
  -7   1   7    6.58    0.19
  -7   1   7    6.98    0.20
  -6   1   7    4.06    0.15
  -6  -1   7    4.38    0.15
  -6   1   7    4.18    0.15
  -6   1   7    4.33    0.16
  -6   1   7    4.30    0.16
  -6   1   7    4.29    0.15
  -6  -1   7    4.16    0.15
  -5   1   7    7.66    0.20
  -5  -1   7    7.60    0.19
  -5   1   7    7.91    0.20
  -5   1   7    8.00    0.21
  -5   1   7    7.48    0.20
  -4  -1   7    2.17    0.42
  -4  -1   7    2.27    0.10
  -4   1   7    2.52    0.11
  -4   1   7    2.43    0.11
  -4   1   7    2.18    0.11
  -4   1   7    2.33    0.11
  -3  -1   7    1.60    0.37
  -3  -1   7    2.07    0.10
  -3   1   7    2.04    0.10
   3  -1  -7    1.62    0.35
  -2  -1   7    0.03    0.07
  -2  -1   7    0.11    0.03
  -2   1   7    0.16    0.03
   2  -1  -7    0.16    0.11
  -1  -1   7   23.16    0.33
  -1  -1   7   22.77    0.33
  -1   1   7   22.36    0.34
   0   1   7    2.84    0.12
   0  -1   7    2.83    0.12
   0   1   7    2.70    0.12
   0  -1   7    2.67    0.12
   1   1   7    3.08    0.12
   1  -1   7    2.94    0.12
   1  -1   7    3.13    0.13
   1   1   7    2.93    0.12
   1  -1   7    3.02    0.13
   2   1   7    0.95    0.07
   2  -1   7    0.86    0.07
   2   1   7    0.83    0.07
   2  -1   7    0.83    0.07
   3   1   7    6.48    0.19
   3  -1   7    6.36    0.19
   3   1   7    6.61    0.19
   3  -1   7    6.74    0.20
   4   1   7    1.36    0.09
   4  -1   7    1.17    0.08
   4   1   7    1.13    0.09
   4  -1   7    1.23    0.09
   5   1   7    1.05    0.08
   5  -1   7    1.18    0.08
   5   1   7    1.03    0.08
   5  -1   7    1.12    0.09
   6  -1   7    2.09    0.11
   6  -1   7    2.24    0.12
   6   1   7    2.32    0.12
   6  -1   7    2.11    0.12
   7  -1   7    4.72    0.17
   7   1   7    4.48    0.17
   7  -1   7    4.72    0.18
   8  -1   7    0.47    0.06
   8   1   7    0.45    0.06
   8  -1   7    0.43    0.06
   9  -1   7    3.93    0.14
   9   1   7    3.96    0.14
   9  -1   7    3.83    0.15
  10  -1   7    0.92    0.07
 -10   1  -7    0.88    0.07
  10  -1   7    1.01    0.07
  10   1   7    1.02    0.07
 -15   2   7    3.74    0.14
 -15  -2   7    4.06    0.14
 -15   2   7    4.13    0.15
 -14  -2   7    0.25    0.04
 -14   2   7    0.21    0.04
 -13  -2   7    0.10    0.03
 -13  -2   7    0.16    0.04
 -13  -2   7    0.13    0.04
 -13   2   7    0.11    0.04
 -13   2   7    0.12    0.03
 -12  -2   7    7.92    0.23
 -12  -2   7    7.95    0.23
 -12   2   7    8.30    0.25
 -12  -2   7    7.97    0.23
 -12   2   7    8.05    0.25
 -11   2   7    0.07    0.04
 -11  -2   7    0.05    0.03
 -11  -2   7    0.05    0.02
 -11   2   7    0.07    0.04
 -11   2   7    0.06    0.03
 -10   2   7    0.06    0.03
 -10  -2   7    0.05    0.02
 -10   2   7    0.05    0.03
 -10  -2   7    0.09    0.04
 -10   2   7    0.07    0.03
  -9   2   7    3.37    0.16
  -9  -2   7    3.39    0.15
  -9   2   7    3.59    0.16
  -9  -2   7    3.47    0.16
  -9   2   7    3.44    0.16
  -8   2   7   19.59    0.37
  -8   2   7   19.01    0.35
  -8  -2   7   18.50    0.34
  -8   2   7   18.97    0.34
  -8   2   7   18.91    0.37
  -8  -2   7   18.52    0.35
  -7   2   7    0.38    0.05
  -7  -2   7    0.36    0.05
  -7   2   7    0.45    0.06
  -7  -2   7    0.48    0.06
  -7   2   7    0.42    0.06
  -7   2   7    0.41    0.05
  -7  -2   7    0.42    0.05
  -6   2   7   16.96    0.33
  -6  -2   7   17.00    0.30
  -6  -2   7   16.93    0.31
  -6   2   7   17.72    0.33
  -6   2   7   17.00    0.33
  -6   2   7   17.16    0.33
  -6   2   7   17.10    0.32
  -6  -2   7   16.61    0.30
  -5   2   7    1.19    0.09
  -5  -2   7    1.23    0.08
  -5  -2   7    1.21    0.08
  -5   2   7    1.20    0.09
  -5   2   7    0.97    0.08
  -5   2   7    1.20    0.09
  -5   2   7    1.17    0.09
  -4   2   7   10.01    0.24
  -4  -2   7   10.34    0.25
  -4  -2   7    9.82    0.23
  -4  -2   7   10.04    0.23
  -4   2   7   10.31    0.25
  -4   2   7   10.16    0.25
  -4   2   7    9.78    0.25
  -4   2   7    9.75    0.24
  -3  -2   7   11.82    0.27
  -3  -2   7   11.67    0.26
  -3  -2   7   11.82    0.25
  -3   2   7   11.66    0.26
  -3   2   7   11.92    0.27
  -3   2   7   11.94    0.27
  -3   2   7   11.74    0.26
  -2  -2   7    2.23    0.12
  -2  -2   7    2.15    0.11
  -2  -2   7    1.99    0.11
  -2   2   7    2.14    0.11
  -2   2   7    1.99    0.11
  -2   2   7    2.03    0.11
  -1  -2   7    5.98    0.19
  -1  -2   7    6.04    0.19
  -1  -2   7    5.98    0.18
  -1   2   7    5.85    0.18
  -1   2   7    5.91    0.19
  -1   2   7    6.11    0.19
   0  -2   7   20.22    0.35
   0  -2   7   20.16    0.34
   0  -2   7   19.52    0.33
   0   2   7   19.72    0.33
   0   2   7   19.70    0.34
   0   2   7   20.21    0.35
   1  -2   7    3.28    0.14
   1  -2   7    3.23    0.14
   1  -2   7    3.37    0.14
   1   2   7    3.41    0.14
   1   2   7    3.34    0.13
   2  -2   7  154.56    0.94
   2   2   7  155.02    0.92
   2  -2   7  156.27    1.00
   3  -2   7    3.89    0.15
   3   2   7    4.27    0.16
   3  -2   7    4.41    0.17
   4  -2   7    1.48    0.09
   4   2   7    1.50    0.10
   4  -2   7    1.49    0.10
   4  -2   7    1.30    0.09
   5  -2   7    4.57    0.16
   5   2   7    4.60    0.17
   5  -2   7    4.70    0.18
   5  -2   7    4.65    0.17
   6   2   7   21.64    0.36
   6  -2   7   22.03    0.38
   7   2   7    0.02    0.03
   7  -2   7    0.05    0.03
   8  -2   7    3.34    0.13
   8   2   7    3.38    0.13
   8  -2   7    3.24    0.14
   9  -2   7   -0.02    0.02
   9   2   7    0.02    0.02
   9  -2   7    0.00    0.02
 -14  -3   7    1.11    0.07
 -14   3   7    1.07    0.07
 -14  -3   7    0.98    0.07
 -13  -3   7    0.56    0.05
 -13   3   7    0.57    0.06
 -13  -3   7    0.53    0.05
 -12  -3   7    0.18    0.03
 -12  -3   7    0.20    0.04
 -12   3   7    0.20    0.04
 -12  -3   7    0.16    0.03
 -11   3   7    0.10    0.04
 -11  -3   7    0.08    0.02
 -11  -3   7    0.11    0.03
 -11   3   7    0.11    0.03
 -11   3   7    0.08    0.03
 -11  -3   7    0.06    0.02
 -10   3   7    1.06    0.09
 -10  -3   7    0.96    0.08
 -10  -3   7    1.02    0.08
 -10   3   7    1.10    0.09
 -10   3   7    1.00    0.09
 -10  -3   7    1.05    0.08
  -9   3   7    0.49    0.06
  -9  -3   7    0.53    0.06
  -9  -3   7    0.43    0.05
  -9   3   7    0.50    0.06
  -9   3   7    0.45    0.06
  -9  -3   7    0.43    0.05
  -8   3   7    0.17    0.04
  -8  -3   7    0.14    0.03
  -8  -3   7    0.17    0.04
  -8   3   7    0.21    0.04
  -8   3   7    0.21    0.04
  -8  -3   7    0.17    0.04
  -7   3   7    5.60    0.20
  -7  -3   7    5.55    0.19
  -7  -3   7    5.67    0.18
  -7   3   7    5.32    0.19
  -7   3   7    5.48    0.20
  -7  -3   7    5.32    0.19
  -6   3   7    0.97    0.09
  -6  -3   7    1.01    0.09
  -6  -3   7    0.97    0.08
  -6   3   7    0.96    0.08
  -6   3   7    0.96    0.08
  -6  -3   7    0.92    0.08
  -5   3   7    3.16    0.15
  -5  -3   7    3.08    0.15
  -5  -3   7    2.98    0.13
  -5   3   7    3.05    0.15
  -5   3   7    2.94    0.14
  -5  -3   7    2.96    0.14
  -4   3   7    0.92    0.08
  -4  -3   7    0.94    0.08
  -4  -3   7    0.85    0.08
  -4  -3   7    0.96    0.08
  -4   3   7    0.80    0.08
  -4   3   7    0.91    0.08
  -4  -3   7    0.86    0.08
  -3   3   7    5.06    0.18
  -3  -3   7    4.81    0.18
  -3  -3   7    5.03    0.18
  -3  -3   7    4.94    0.17
  -3   3   7    5.05    0.19
  -3   3   7    4.65    0.18
  -3  -3   7    5.02    0.17
  -2  -3   7    1.53    0.10
  -2  -3   7    1.36    0.09
  -2   3   7    1.36    0.10
  -2   3   7    1.41    0.10
  -1  -3   7    1.39    0.10
  -1  -3   7    1.37    0.10
   1  -3  -7    1.38    0.09
  -1   3   7    1.31    0.10
  -1   3   7    1.26    0.09
  -1  -3   7    1.31    0.09
   0  -3   7    3.77    0.16
   0  -3   7    3.58    0.15
   0   3   7    3.50    0.16
   0   3   7    3.76    0.16
   0  -3   7    3.89    0.15
   1  -3   7   13.72    0.29
   1   3   7   14.35    0.30
   1   3   7   14.20    0.31
   1   3   7   14.17    0.28
   1  -3   7   14.19    0.29
   2  -3   7    7.15    0.21
   2   3   7    7.15    0.22
   2   3   7    7.45    0.20
   2  -3   7    7.39    0.21
   3  -3   7    0.99    0.08
   3   3   7    1.09    0.08
   3  -3   7    0.92    0.08
   4  -3   7    1.71    0.10
   4   3   7    1.85    0.10
   4  -3   7    1.77    0.11
   5  -3   7    0.09    0.03
   5   3   7    0.03    0.02
   5  -3   7    0.09    0.03
   6   3   7    0.17    0.03
   6  -3   7    0.15    0.04
   7   3   7    2.51    0.11
   7  -3   7    2.16    0.11
   8  -3   7   -0.02    0.02
  -8   3  -7    0.03    0.02
   8   3   7    0.03    0.01
 -11   4   7    0.05    0.02
 -11  -4   7    0.02    0.01
 -10   4   7    1.15    0.08
 -10  -4   7    1.00    0.06
 -10  -4   7    1.15    0.08
  -9   4   7    0.10    0.03
  -9  -4   7    0.11    0.03
  -8   4   7    0.95    0.08
  -8  -4   7    1.03    0.07
  -8  -4   7    0.92    0.07
  -7   4   7    0.21    0.04
  -7  -4   7    0.18    0.04
  -7  -4   7    0.23    0.04
  -7   4   7    0.18    0.04
  -7  -4   7    0.20    0.04
  -6  -4   7    2.19    0.11
  -6   4   7    1.97    0.12
  -6  -4   7    1.93    0.11
  -6   4   7    2.06    0.11
  -6  -4   7    1.95    0.11
  -5  -4   7    0.67    0.07
  -5   4   7    0.66    0.07
  -5  -4   7    0.63    0.06
  -5   4   7    0.67    0.07
  -4   4   7    0.08    0.03
  -4  -4   7    0.12    0.03
  -4  -4   7    0.06    0.03
  -4   4   7    0.13    0.04
  -3  -4   7    3.52    0.15
  -3   4   7    3.89    0.16
  -3  -4   7    3.63    0.15
  -3   4   7    3.74    0.16
  -3  -4   7    3.70    0.14
  -2  -4   7    2.48    0.12
   2  -4  -7    2.36    0.12
  -2   4   7    2.64    0.14
  -2  -4   7    2.54    0.12
  -1  -4   7    4.11    0.16
   1  -4  -7    4.09    0.16
  -1   4   7    4.24    0.17
  -1  -4   7    4.21    0.15
   0  -4   7    0.55    0.06
   0  -4  -7    0.50    0.06
   0   4   7    0.52    0.06
   0  -4   7    0.43    0.05
   1  -4   7    0.03    0.02
   1  -4   7    0.05    0.02
  -1  -4  -7    0.07    0.03
   1   4   7    0.08    0.03
   2  -4   7    0.08    0.02
   2  -4   7    0.10    0.03
  -2  -4  -7    0.06    0.02
  -3  -4  -7    0.18    0.03
   3  -4   7    0.15    0.03
  -4  -4  -7    1.52    0.09
   4  -4   7    1.25    0.08
  -5  -4  -7    1.24    0.08
   5  -4   7    0.79    0.06
 -16   0   8    3.74    0.14
 -16   0   8    3.65    0.14
 -15   0   8    0.64    0.07
 -15   0   8    0.58    0.06
 -14   0   8    0.39    0.06
 -14   0   8    0.38    0.05
 -13   0   8    6.71    0.23
 -13   0   8    6.82    0.22
 -13   0   8    6.85    0.22
 -12   0   8   12.90    0.32
 -12   0   8   13.48    0.31
 -12   0   8   13.17    0.31
 -11   0   8   15.23    0.34
 -11   0   8   14.87    0.33
 -11   0   8   15.33    0.33
 -10   0   8   32.93    0.50
 -10   0   8   34.48    0.48
 -10   0   8   33.91    0.48
  -9   0   8    0.71    0.07
  -9   0   8    0.89    0.08
  -8   0   8    3.13    0.14
  -8   0   8    2.93    0.14
  -7   0   8    5.61    0.17
  -7   0   8    5.50    0.18
  -7   0   8    5.61    0.18
  -6   0   8    7.12    0.19
  -6   0   8    6.93    0.20
  -6   0   8    7.38    0.21
  -5   0   8   15.75    0.28
  -5   0   8   16.05    0.30
  -4   0   8   76.45    0.62
  -4   0   8   79.20    0.66
  -3   0   8    2.29    0.10
  -3   0   8    2.41    0.11
  -3   0   8    2.44    0.12
  -2   0   8   14.09    0.26
  -2   0   8   14.13    0.27
  -1   0   8   20.06    0.32
  -1   0   8   19.74    0.32
   0   0   8   10.28    0.24
   1   0   8    0.82    0.07
   1   0   8    0.83    0.07
   2   0   8    0.03    0.03
   2   0   8    0.06    0.03
   3   0   8    0.22    0.04
   3   0   8    0.24    0.04
   4   0   8    0.97    0.08
   4   0   8    1.06    0.09
   5   0   8    0.06    0.03
   5   0   8    0.10    0.03
   6   0   8    3.44    0.14
   6   0   8    3.76    0.16
   7   0   8    0.80    0.07
   7   0   8    0.78    0.07
   8   0   8   22.63    0.35
   9   0   8    2.46    0.11
 -16   1   8    0.20    0.04
 -16  -1   8    0.21    0.04
 -16   1   8    0.15    0.03
 -15   1   8    0.02    0.02
 -15  -1   8   -0.01    0.02
 -15   1   8    0.02    0.02
 -14   1   8    4.71    0.18
 -14   1   8    4.67    0.17
 -14   1   8    4.83    0.18
 -14  -1   8    4.71    0.17
 -14   1   8    5.07    0.18
 -13  -1   8    0.10    0.04
 -13   1   8    0.05    0.03
 -13  -1   8    0.11    0.03
 -13   1   8    0.07    0.03
 -13   1   8    0.11    0.04
 -13  -1   8    0.14    0.04
 -13   1   8    0.09    0.03
 -12  -1   8    2.73    0.15
 -12  -1   8    2.62    0.13
 -12   1   8    2.72    0.14
 -12   1   8    2.75    0.15
 -12  -1   8    2.79    0.14
 -12   1   8    2.71    0.14
 -11  -1   8    0.20    0.04
 -11  -1   8    0.23    0.04
 -11   1   8    0.34    0.05
 -11   1   8    0.28    0.05
 -11  -1   8    0.28    0.05
 -11   1   8    0.24    0.05
 -10  -1   8    0.08    0.03
 -10  -1   8    0.05    0.03
 -10   1   8    0.04    0.03
 -10  -1   8    0.06    0.03
 -10   1   8    0.07    0.03
  -9  -1   8    2.79    0.14
  -9  -1   8    2.72    0.13
  -9   1   8    2.88    0.14
  -9  -1   8    2.71    0.14
  -9   1   8    2.60    0.13
  -8  -1   8    2.21    0.12
  -8  -1   8    2.16    0.12
  -8   1   8    2.36    0.12
  -8   1   8    2.10    0.12
  -8  -1   8    2.38    0.13
  -8   1   8    2.26    0.12
  -7   1   8    2.33    0.12
  -7  -1   8    2.37    0.12
  -7   1   8    2.34    0.12
  -7   1   8    2.37    0.13
  -7  -1   8    2.22    0.12
  -7   1   8    2.45    0.13
  -6  -1   8    0.10    0.03
  -6   1   8    0.10    0.03
  -6   1   8    0.07    0.02
  -6  -1   8    0.13    0.03
  -6   1   8    0.10    0.03
  -5  -1   8    3.83    0.15
  -5   1   8    3.89    0.15
  -5   1   8    3.75    0.15
  -5   1   8    3.89    0.16
  -4  -1   8    0.11    0.03
  -4  -1   8    0.09    0.03
  -4   1   8    0.08    0.03
  -4   1   8    0.08    0.03
  -4   1   8    0.05    0.03
  -3  -1   8    0.01    0.02
  -3  -1   8    0.02    0.02
  -3  -1   8    0.02    0.02
  -3   1   8    0.01    0.02
  -3   1   8    0.06    0.03
  -3   1   8    0.02    0.02
  -2   1   8    0.34    0.05
  -2  -1   8    0.29    0.04
  -2  -1   8    0.35    0.05
  -2   1   8    0.32    0.04
  -2   1   8    0.34    0.05
  -1   1   8    1.01    0.07
  -1  -1   8    1.06    0.08
  -1  -1   8    1.21    0.09
  -1   1   8    1.01    0.08
  -1   1   8    1.00    0.08
   0   1   8    6.36    0.19
   0  -1   8    6.71    0.20
   0  -1   8    6.72    0.20
   0   1   8    6.34    0.19
   0   1   8    6.61    0.20
   0  -1   8    6.95    0.20
   1   1   8    0.76    0.07
   1  -1   8    0.78    0.07
   1   1   8    0.73    0.06
   1   1   8    0.75    0.07
   1  -1   8    0.69    0.07
   2   1   8    3.90    0.15
   2  -1   8    3.66    0.15
   2   1   8    4.01    0.15
   2  -1   8    3.89    0.16
   3   1   8    0.21    0.04
   3  -1   8    0.14    0.04
   3   1   8    0.12    0.03
   3  -1   8    0.11    0.04
   4   1   8    7.94    0.22
   4  -1   8    8.13    0.22
   4   1   8    8.30    0.23
   4  -1   8    8.36    0.24
   5  -1   8    0.57    0.06
   5   1   8    0.45    0.06
   5  -1   8    0.56    0.06
   6  -1   8    4.78    0.16
   6  -1   8    4.58    0.16
   6   1   8    4.89    0.17
   6  -1   8    5.08    0.18
   7  -1   8    0.00    0.02
   7   1   8    0.02    0.02
   7  -1   8   -0.01    0.02
   8  -1   8    0.14    0.03
   8   1   8    0.14    0.03
   8  -1   8    0.17    0.03
   9  -1   8    0.36    0.04
   9   1   8    0.40    0.04
   9  -1   8    0.43    0.04
 -15   2   8    0.02    0.02
 -15  -2   8    0.08    0.02
 -15   2   8    0.06    0.02
 -15  -2   8    0.04    0.02
 -14  -2   8    0.08    0.02
 -14   2   8    0.12    0.03
 -14   2   8    0.04    0.02
 -13  -2   8    0.00    0.02
 -13   2   8    0.00    0.02
 -12  -2   8    0.71    0.07
 -12   2   8    0.81    0.08
 -12   2   8    0.77    0.07
 -11  -2   8   -0.02    0.02
 -11   2   8    0.01    0.03
 -11  -2   8    0.02    0.03
 -11   2   8    0.03    0.02
 -10   2   8    2.69    0.14
 -10  -2   8    2.57    0.13
 -10   2   8    2.52    0.13
 -10   2   8    2.79    0.15
 -10  -2   8    2.67    0.14
 -10  -2   8    2.58    0.13
  -9   2   8    0.10    0.03
  -9  -2   8    0.08    0.03
  -9   2   8    0.18    0.04
  -9   2   8    0.14    0.03
  -9  -2   8    0.13    0.03
  -8   2   8    0.06    0.03
  -8  -2   8    0.06    0.03
  -8   2   8    0.03    0.02
  -7   2   8    5.22    0.19
  -7  -2   8    4.99    0.18
  -7   2   8    5.51    0.20
  -7   2   8    4.87    0.19
  -7   2   8    5.24    0.20
  -6   2   8    0.77    0.07
  -6  -2   8    0.75    0.07
  -6  -2   8    0.76    0.07
  -6   2   8    0.73    0.07
  -6   2   8    0.75    0.08
  -6   2   8    0.68    0.07
  -6   2   8    0.79    0.07
  -5  -2   8    0.41    0.06
  -5  -2   8    0.39    0.05
  -5  -2   8    0.45    0.06
  -5   2   8    0.52    0.06
  -5   2   8    0.45    0.06
  -5   2   8    0.43    0.06
  -5   2   8    0.48    0.06
  -4  -2   8    0.72    0.07
  -4  -2   8    0.73    0.07
  -4  -2   8    0.60    0.06
  -4   2   8    0.73    0.07
  -4   2   8    0.77    0.08
  -4   2   8    0.72    0.07
  -4   2   8    0.66    0.07
  -3  -2   8    0.24    0.04
  -3  -2   8    0.20    0.04
  -3  -2   8    0.19    0.04
  -3   2   8    0.27    0.05
  -3   2   8    0.27    0.05
  -3   2   8    0.22    0.04
  -3   2   8    0.18    0.04
  -2  -2   8    0.03    0.02
  -2  -2   8    0.02    0.03
  -2  -2   8    0.04    0.03
  -2   2   8    0.06    0.02
  -2   2   8    0.00    0.02
  -2   2   8   -0.01    0.02
  -1  -2   8    0.16    0.04
  -1  -2   8    0.11    0.04
  -1  -2   8    0.15    0.04
  -1   2   8    0.17    0.04
  -1   2   8    0.15    0.04
  -1   2   8    0.10    0.03
  -1  -2   8    0.14    0.04
   0  -2   8    7.65    0.22
   0  -2   8    7.62    0.22
   0  -2   8    7.19    0.22
   0   2   8    7.85    0.21
   0   2   8    7.88    0.22
   0   2   8    7.56    0.23
   0  -2   8    7.65    0.22
   1  -2   8    0.34    0.05
   1   2   8    0.37    0.05
   1  -2   8    0.28    0.05
   2  -2   8    0.16    0.04
   2   2   8    0.21    0.04
   2  -2   8    0.13    0.04
   3  -2   8    2.78    0.13
   3   2   8    2.73    0.13
   3  -2   8    2.67    0.14
   4  -2   8    2.28    0.12
   4   2   8    2.39    0.12
   4  -2   8    2.38    0.13
   5  -2   8    2.29    0.11
   5   2   8    2.44    0.12
   5  -2   8    2.22    0.12
   6  -2   8    0.06    0.03
   6   2   8    0.08    0.03
   6  -2   8    0.09    0.03
   7  -2   8    0.35    0.04
   7   2   8    0.50    0.05
   7  -2   8    0.46    0.05
   8  -2   8    0.96    0.06
   8   2   8    1.07    0.07
   8  -2   8    0.95    0.07
 -13  -3   8    0.39    0.04
 -13   3   8    0.39    0.04
 -13  -3   8    0.40    0.04
 -12  -3   8   -0.02    0.02
 -12  -3   8    0.01    0.02
 -12   3   8    0.03    0.02
 -12   3   8    0.00    0.02
 -12  -3   8    0.03    0.02
 -11   3   8    0.73    0.07
 -11  -3   8    0.77    0.07
 -11  -3   8    0.68    0.06
 -11   3   8    0.70    0.07
 -11   3   8    0.68    0.06
 -11  -3   8    0.68    0.06
 -10   3   8    0.19    0.04
 -10  -3   8    0.15    0.04
 -10  -3   8    0.14    0.04
 -10   3   8    0.14    0.04
 -10  -3   8    0.14    0.03
  -9   3   8    0.01    0.02
  -9  -3   8   -0.01    0.02
  -9  -3   8   -0.01    0.02
  -9   3   8   -0.01    0.02
  -9  -3   8    0.02    0.02
  -8   3   8    0.14    0.04
  -8  -3   8    0.15    0.04
  -8  -3   8    0.15    0.04
  -8   3   8    0.22    0.05
  -8   3   8    0.18    0.04
  -8  -3   8    0.15    0.03
  -7   3   8    6.74    0.22
  -7  -3   8    6.54    0.21
  -7  -3   8    6.61    0.20
  -7  -3   8    6.68    0.20
  -7   3   8    6.59    0.21
  -7   3   8    6.83    0.22
  -7  -3   8    6.40    0.20
  -6   3   8    0.13    0.03
  -6  -3   8    0.10    0.03
  -6  -3   8    0.09    0.03
  -6  -3   8    0.17    0.04
  -6   3   8    0.11    0.03
  -6   3   8    0.09    0.03
  -6  -3   8    0.10    0.03
  -5   3   8    5.93    0.20
  -5  -3   8    5.87    0.20
  -5  -3   8    5.95    0.19
  -5  -3   8    5.80    0.19
  -5   3   8    5.88    0.21
  -5   3   8    5.80    0.20
  -4  -3   8    0.76    0.08
  -4  -3   8    0.83    0.08
  -4  -3   8    0.82    0.07
  -4   3   8    0.81    0.08
  -4   3   8    0.79    0.08
  -3  -3   8    4.78    0.18
  -3  -3   8    4.61    0.18
  -3  -3   8    4.84    0.17
  -3   3   8    4.51    0.18
  -3   3   8    4.57    0.18
  -2  -3   8    0.16    0.04
  -2  -3   8    0.16    0.04
  -2   3   8    0.06    0.03
  -2   3   8    0.13    0.03
  -1  -3   8   17.22    0.34
  -1  -3   8   17.71    0.34
  -1   3   8   17.16    0.35
  -1   3   8   16.83    0.34
   0  -3   8    0.37    0.05
   0   3   8    0.36    0.05
   0   3   8    0.30    0.05
   1  -3   8   10.26    0.25
   1   3   8   10.58    0.25
   1   3   8   10.47    0.26
   1  -3   8    9.86    0.25
   2  -3   8    0.15    0.04
   2   3   8    0.13    0.03
   2   3   8    0.13    0.03
   2  -3   8    0.11    0.03
   3  -3   8    2.46    0.12
   3   3   8    2.42    0.12
   3   3   8    2.55    0.11
   3  -3   8    2.32    0.12
   4  -3   8    0.96    0.07
   4   3   8    0.90    0.07
   4   3   8    0.84    0.06
   4  -3   8    0.95    0.07
   5   3   8    0.80    0.07
   5   3   8    0.77    0.06
   5  -3   8    0.71    0.06
   6   3   8    0.04    0.02
   6   3   8    0.00    0.01
   6  -3   8    0.04    0.02
  -9   4   8    0.75    0.06
  -9  -4   8    0.71    0.06
  -8   4   8    2.80    0.12
  -8  -4   8    2.87    0.11
  -8  -4   8    2.54    0.10
  -8   4   8    2.91    0.12
  -7   4   8    2.52    0.12
  -7  -4   8    2.42    0.11
  -7  -4   8    2.48    0.11
  -7   4   8    2.55    0.12
  -6   4   8    0.49    0.05
  -6  -4   8    0.40    0.05
  -6  -4   8    0.40    0.05
  -6   4   8    0.43    0.05
  -5  -4   8    2.64    0.12
  -5   4   8    2.52    0.12
  -5  -4   8    2.75    0.12
  -5   4   8    2.63    0.13
  -4   4   8    7.36    0.20
  -4  -4   8    7.29    0.20
  -4   4   8    7.29    0.21
  -3  -4   8    1.83    0.10
  -3   4   8    1.91    0.11
  -2  -4   8    1.00    0.07
  -2   4   8    0.97    0.08
  -1  -4   8    0.02    0.02
  -1   4   8    0.02    0.02
   0  -4   8    0.38    0.04
   0  -4   8    0.43    0.05
   0  -4  -8    0.40    0.05
   0   4   8    0.44    0.05
   0   4   8    0.39    0.05
   0  -4   8    0.27    0.04
   1  -4   8    0.00    0.02
  -1  -4  -8    0.01    0.01
   1   4   8    0.01    0.02
   1   4   8    0.01    0.01
   1  -4   8    0.00    0.02
   2  -4   8    0.60    0.05
  -2  -4  -8    0.57    0.05
   2  -4   8    0.44    0.05
 -15   0   9    0.03    0.03
 -15   0   9    0.02    0.02
 -14   0   9    0.03    0.02
 -14   0   9   -0.03    0.02
 -13   0   9    0.01    0.03
 -13   0   9    0.01    0.03
 -13   0   9    0.00    0.02
 -12   0   9    0.02    0.03
 -12   0   9    0.03    0.03
 -12   0   9   -0.03    0.03
 -11   0   9    0.03    0.03
 -11   0   9    0.00    0.02
 -11   0   9    0.05    0.03
 -10   0   9   -0.03    0.03
 -10   0   9   -0.03    0.03
 -10   0   9   -0.01    0.02
  -9   0   9   -0.01    0.03
  -9   0   9    0.00    0.02
  -9   0   9    0.00    0.02
  -8   0   9   -0.05    0.03
  -7   0   9   -0.03    0.02
  -7   0   9    0.04    0.02
  -6   0   9   -0.02    0.02
  -6   0   9    0.03    0.03
  -5   0   9   -0.01    0.02
  -5   0   9   -0.02    0.03
  -4   0   9    0.02    0.02
  -4   0   9   -0.01    0.02
  -3   0   9    0.03    0.02
  -3   0   9    0.03    0.03
  -3   0   9   -0.01    0.02
  -2   0   9   -0.01    0.02
  -2   0   9   -0.01    0.02
  -2   0   9    0.00    0.03
  -1   0   9    0.00    0.02
   0   0   9    0.05    0.03
   1   0   9   -0.03    0.03
   1   0   9    0.00    0.02
   2   0   9    0.02    0.03
   2   0   9    0.01    0.02
   3   0   9    0.00    0.02
   3   0   9    0.02    0.02
   4   0   9    0.04    0.02
   4   0   9    0.02    0.02
   5   0   9    0.03    0.03
   5   0   9    0.00    0.02
   6   0   9    0.05    0.03
   6   0   9   -0.01    0.02
   7   0   9   -0.01    0.02
   8   0   9    0.02    0.01
 -15   1   9    1.50    0.09
 -15  -1   9    1.59    0.09
 -15   1   9    1.47    0.09
 -14   1   9    0.24    0.04
 -14   1   9    0.28    0.05
 -14  -1   9    0.20    0.04
 -14   1   9    0.17    0.03
 -13   1   9    1.47    0.10
 -13   1   9    1.61    0.11
 -13  -1   9    1.56    0.10
 -13   1   9    1.42    0.10
 -12  -1   9    0.98    0.09
 -12   1   9    0.83    0.08
 -12  -1   9    0.88    0.07
 -12   1   9    0.90    0.08
 -12  -1   9    0.91    0.08
 -12   1   9    0.91    0.08
 -11  -1   9    0.31    0.05
 -11  -1   9    0.27    0.04
 -11   1   9    0.28    0.05
 -11  -1   9    0.28    0.05
 -11   1   9    0.34    0.05
 -10  -1   9    2.69    0.14
 -10  -1   9    2.53    0.13
 -10   1   9    2.65    0.14
 -10  -1   9    2.69    0.14
 -10   1   9    2.58    0.13
  -9  -1   9    1.62    0.11
  -9  -1   9    1.62    0.10
  -9   1   9    1.65    0.11
  -9  -1   9    1.58    0.10
  -8  -1   9    0.55    0.06
  -8   1   9    0.61    0.06
  -8   1   9    0.60    0.07
  -8  -1   9    0.51    0.06
  -7  -1   9    3.10    0.14
  -7   1   9    2.81    0.13
  -7   1   9    2.87    0.14
  -7  -1   9    2.85    0.13
  -7   1   9    3.04    0.15
  -6  -1   9    2.25    0.12
  -6   1   9    2.19    0.12
  -6   1   9    2.20    0.13
  -6   1   9    2.17    0.12
  -5  -1   9   16.53    0.31
  -5  -1   9   16.77    0.32
  -5   1   9   16.90    0.33
  -5   1   9   16.36    0.33
  -5   1   9   16.47    0.34
  -4  -1   9    0.20    0.04
  -4  -1   9    0.26    0.04
  -4  -1   9    0.22    0.04
  -4   1   9    0.21    0.04
  -4   1   9    0.21    0.04
  -4   1   9    0.14    0.03
  -3  -1   9   16.06    0.31
  -3  -1   9   16.78    0.32
  -3   1   9   16.67    0.33
  -3   1   9   16.25    0.33
  -3   1   9   16.38    0.34
  -2   1   9    0.47    0.05
  -2  -1   9    0.48    0.06
  -2  -1   9    0.45    0.06
  -2   1   9    0.54    0.06
  -2   1   9    0.54    0.06
  -1   1   9    1.13    0.08
  -1  -1   9    1.05    0.08
  -1  -1   9    1.05    0.09
  -1   1   9    0.93    0.08
  -1   1   9    0.99    0.08
   0   1   9    0.35    0.05
   0  -1   9    0.27    0.05
   0   1   9    0.24    0.04
   0   1   9    0.36    0.05
   1   1   9    6.10    0.19
   1  -1   9    5.91    0.20
   1   1   9    6.03    0.19
   1   1   9    6.07    0.20
   1  -1   9    6.27    0.20
   2   1   9    0.26    0.05
   2  -1   9    0.24    0.05
   2   1   9    0.16    0.03
   2   1   9    0.14    0.03
   2  -1   9    0.19    0.04
   3   1   9    0.05    0.03
   3  -1   9    0.02    0.02
   3   1   9    0.02    0.02
   3   1   9   -0.02    0.02
   3  -1   9    0.05    0.03
   4  -1   9    1.42    0.09
   4   1   9    1.57    0.10
   4   1   9    1.42    0.09
   4  -1   9    1.43    0.10
   5  -1   9    3.37    0.13
   5   1   9    3.55    0.14
   5   1   9    3.47    0.14
   5  -1   9    3.46    0.15
   6  -1   9    0.52    0.05
   6   1   9    0.48    0.05
   6  -1   9    0.53    0.06
   7   1   9    1.67    0.09
   7  -1   9    1.69    0.09
 -14   2   9   -0.02    0.02
 -14  -2   9    0.00    0.01
 -14   2   9   -0.02    0.02
 -13  -2   9    0.02    0.02
 -13   2   9    0.04    0.02
 -13   2   9    0.02    0.01
 -13  -2   9    0.02    0.01
 -12  -2   9    4.46    0.16
 -12   2   9    4.62    0.17
 -12   2   9    4.25    0.16
 -11  -2   9    0.31    0.05
 -11   2   9    0.26    0.05
 -11   2   9    0.28    0.05
 -10  -2   9    2.16    0.12
 -10   2   9    2.24    0.13
  -9  -2   9    0.03    0.03
  -9   2   9    0.08    0.03
  -8   2   9    7.46    0.23
  -8  -2   9    7.75    0.23
  -8  -2   9    7.53    0.23
  -8   2   9    7.82    0.24
  -7   2   9    4.41    0.17
  -7  -2   9    4.30    0.17
  -7  -2   9    4.40    0.17
  -7   2   9    4.74    0.18
  -7   2   9    4.65    0.19
  -6  -2   9    0.00    0.02
  -6  -2   9    0.00    0.03
  -6   2   9    0.05    0.03
  -6   2   9   -0.04    0.04
  -6   2   9   -0.05    0.04
  -5  -2   9   11.68    0.28
  -5  -2   9   11.87    0.26
  -5  -2   9   11.74    0.28
  -5   2   9   12.66    0.29
  -5   2   9   11.87    0.30
  -5   2   9   11.76    0.28
  -4  -2   9   23.15    0.39
  -4  -2   9   23.50    0.38
  -4  -2   9   24.44    0.39
  -4   2   9   22.98    0.40
  -4   2   9   23.11    0.42
  -4   2   9   23.64    0.41
  -4   2   9   22.89    0.39
  -3  -2   9    1.88    0.11
  -3  -2   9    1.98    0.12
  -3  -2   9    1.89    0.11
  -3   2   9    1.96    0.12
  -3   2   9    1.96    0.12
  -3   2   9    1.97    0.12
  -3   2   9    1.72    0.11
  -2  -2   9   55.64    0.59
  -2  -2   9   56.90    0.60
  -2  -2   9   56.38    0.60
  -2   2   9   56.44    0.60
  -2   2   9   55.49    0.63
  -2   2   9   56.49    0.64
  -2   2   9   54.94    0.61
  -1  -2   9    1.04    0.08
  -1  -2   9    1.10    0.09
  -1  -2   9    1.02    0.08
  -1   2   9    1.03    0.08
  -1   2   9    0.99    0.09
  -1   2   9    0.89    0.08
   0  -2   9    0.13    0.04
   0   2   9    0.15    0.04
   0   2   9    0.08    0.03
   0  -2   9    0.09    0.03
   1  -2   9    0.93    0.08
   1   2   9    0.95    0.08
   1  -2   9    0.80    0.07
   2  -2   9   18.04    0.33
   2   2   9   18.30    0.35
   2   2   9   17.95    0.30
   2  -2   9   18.64    0.34
   3  -2   9    0.90    0.07
   3   2   9    0.83    0.07
   3   2   9    0.88    0.07
   3  -2   9    0.80    0.07
   4  -2   9    4.09    0.14
   4   2   9    4.06    0.16
   4   2   9    4.09    0.14
   4  -2   9    4.11    0.15
   5  -2   9    1.10    0.07
   5   2   9    1.26    0.08
   5   2   9    1.23    0.08
   5  -2   9    1.17    0.08
   6   2   9   24.32    0.34
   6   2   9   23.21    0.31
   6  -2   9   23.79    0.33
 -12  -3   9    0.23    0.03
 -11  -3   9    0.08    0.02
 -11  -3   9    0.07    0.02
 -11   3   9    0.10    0.03
 -11  -3   9    0.06    0.02
 -10  -3   9    0.55    0.05
 -10  -3   9    0.61    0.06
 -10   3   9    0.57    0.06
 -10  -3   9    0.62    0.06
  -9   3   9    0.15    0.04
  -9  -3   9    0.07    0.02
  -9  -3   9    0.14    0.03
  -9   3   9    0.09    0.03
  -8   3   9    1.72    0.10
  -8  -3   9    1.75    0.10
  -8  -3   9    1.77    0.10
  -8   3   9    1.72    0.11
  -7   3   9    0.81    0.07
  -7  -3   9    0.80    0.07
  -7  -3   9    0.71    0.07
  -7   3   9    0.83    0.08
  -6  -3   9    0.48    0.06
  -6  -3   9    0.49    0.05
  -6  -3   9    0.49    0.06
  -6   3   9    0.53    0.06
  -6   3   9    0.46    0.06
  -5  -3   9    1.00    0.08
  -5  -3   9    0.92    0.08
  -5  -3   9    0.86    0.07
  -5   3   9    0.97    0.09
  -5   3   9    0.82    0.08
  -4  -3   9    2.94    0.14
  -4  -3   9    3.06    0.14
  -4  -3   9    2.87    0.13
  -4   3   9    3.06    0.15
  -4   3   9    2.84    0.14
  -3  -3   9   12.73    0.28
  -3  -3   9   12.43    0.28
  -3  -3   9   12.62    0.26
  -3   3   9   12.69    0.30
  -3   3   9   12.73    0.29
  -2  -3   9    0.80    0.07
  -2  -3   9    0.80    0.07
  -2  -3   9    0.85    0.07
  -2   3   9    0.89    0.08
  -2   3   9    0.73    0.07
  -1  -3   9    0.09    0.03
  -1   3   9    0.14    0.04
  -1   3   9    0.12    0.03
   0  -3   9    0.22    0.04
   0   3   9    0.30    0.05
   0   3   9    0.17    0.03
   0  -3   9    0.17    0.04
   1  -3   9    0.01    0.02
   1   3   9    0.04    0.02
   1  -3   9    0.02    0.03
   2  -3   9    0.54    0.05
   2   3   9    0.54    0.06
   2  -3   9    0.44    0.05
   3  -3   9    0.51    0.05
   3   3   9    0.51    0.05
   3  -3   9    0.41    0.05
   4   3   9    0.64    0.06
   4  -3   9    0.50    0.05
  -5  -4   9    0.42    0.04
  -5   4   9    0.50    0.05
  -4  -4   9    0.59    0.05
  -4   4   9    0.64    0.06
  -3  -4   9    0.23    0.03
  -3   4   9    0.24    0.04
  -2  -4   9    0.01    0.01
  -2   4   9    0.01    0.02
 -14   0  10    9.98    0.23
 -14   0  10    9.68    0.22
 -13   0  10    0.16    0.04
 -13   0  10    0.18    0.04
 -12   0  10    0.08    0.03
 -12   0  10    0.09    0.03
 -12   0  10    0.06    0.03
 -11   0  10    0.30    0.05
 -11   0  10    0.31    0.05
 -10   0  10    0.00    0.02
 -10   0  10    0.08    0.03
  -8   0  10   20.39    0.35
  -7   0  10    5.49    0.18
  -6   0  10    6.53    0.19
  -6   0  10    6.37    0.21
  -6   0  10    6.61    0.21
  -5   0  10    6.99    0.20
  -5   0  10    6.97    0.22
  -4   0  10    1.09    0.08
  -4   0  10    1.09    0.09
  -3   0  10    2.80    0.13
  -3   0  10    2.83    0.14
  -2   0  10    6.34    0.19
  -2   0  10    6.33    0.21
  -1   0  10    0.58    0.06
  -1   0  10    0.78    0.07
   0   0  10    3.91    0.15
   1   0  10    0.03    0.03
   2   0  10    4.85    0.17
   2   0  10    4.56    0.16
   3   0  10    8.03    0.21
   3   0  10    7.96    0.20
   4   0  10   15.48    0.28
   4   0  10   14.41    0.27
   5   0  10   -0.01    0.02
 -14   1  10    0.86    0.07
 -14  -1  10    0.87    0.06
 -13   1  10    0.20    0.04
 -13   1  10    0.30    0.05
 -13  -1  10    0.27    0.04
 -13   1  10    0.24    0.04
 -12   1  10    0.02    0.02
 -12  -1  10    0.07    0.03
 -12   1  10    0.08    0.03
 -12  -1  10    0.08    0.03
 -12   1  10    0.06    0.02
 -11   1  10    1.46    0.10
 -11  -1  10    1.44    0.09
 -11   1  10    1.57    0.11
 -11  -1  10    1.50    0.10
 -10   1  10    1.28    0.10
 -10  -1  10    1.42    0.09
 -10   1  10    1.44    0.10
 -10  -1  10    1.37    0.09
  -9  -1  10    0.32    0.04
  -9   1  10    0.30    0.05
  -9   1  10    0.26    0.05
  -9  -1  10    0.35    0.05
  -8   1  10    1.04    0.08
  -8   1  10    0.89    0.08
  -7  -1  10    0.02    0.02
  -7  -1  10    0.00    0.02
  -7   1  10    0.01    0.02
  -7   1  10    0.02    0.02
  -6  -1  10    0.02    0.02
  -6  -1  10    0.03    0.03
  -6   1  10    0.04    0.03
  -6   1  10    0.06    0.03
  -6   1  10    0.06    0.03
  -5  -1  10    0.25    0.05
  -5   1  10    0.28    0.05
  -5   1  10    0.18    0.04
  -5   1  10    0.30    0.05
  -4  -1  10    6.17    0.19
  -4  -1  10    6.47    0.20
  -4   1  10    6.28    0.21
  -4   1  10    6.29    0.21
  -4   1  10    6.35    0.21
  -3  -1  10    1.58    0.10
  -3  -1  10    1.67    0.11
  -3   1  10    1.57    0.10
  -3   1  10    1.64    0.11
  -3   1  10    1.71    0.11
  -2   1  10    0.59    0.06
  -2  -1  10    0.57    0.06
  -2  -1  10    0.73    0.07
  -2   1  10    0.60    0.07
  -2   1  10    0.66    0.07
  -2   1  10    0.61    0.07
  -1   1  10    0.09    0.03
  -1  -1  10    0.11    0.03
  -1   1  10    0.08    0.03
  -1   1  10    0.12    0.03
  -1   1  10    0.09    0.03
   0   1  10    0.41    0.06
   0  -1  10    0.36    0.05
   0   1  10    0.30    0.05
   0   1  10    0.26    0.05
   1   1  10    2.42    0.12
   1  -1  10    2.23    0.12
   1   1  10    2.31    0.11
   1   1  10    2.31    0.12
   2  -1  10    1.03    0.08
   2   1  10    0.96    0.07
   2  -1  10    0.91    0.07
   3  -1  10    0.08    0.03
   3   1  10    0.11    0.03
   3  -1  10    0.12    0.03
   4  -1  10    1.66    0.09
   4   1  10    1.54    0.08
   4  -1  10    1.71    0.09
   5   1  10    0.03    0.01
   5  -1  10    0.01    0.01
 -12  -2  10    0.12    0.03
 -12  -2  10    0.10    0.02
 -12   2  10    0.11    0.03
 -11  -2  10    0.17    0.03
 -11  -2  10    0.18    0.03
 -11   2  10    0.20    0.04
 -10  -2  10    0.20    0.04
 -10  -2  10    0.07    0.02
 -10   2  10    0.17    0.04
  -9  -2  10    0.28    0.04
  -9  -2  10    0.25    0.04
  -9   2  10    0.28    0.05
  -8  -2  10    0.14    0.03
  -8  -2  10    0.12    0.03
  -8   2  10    0.10    0.03
  -7  -2  10   -0.02    0.02
  -7  -2  10    0.01    0.02
  -7   2  10    0.06    0.03
  -6  -2  10    1.58    0.10
  -6  -2  10    1.66    0.10
  -6   2  10    1.85    0.11
  -6   2  10    1.61    0.11
  -5  -2  10    0.07    0.03
  -5  -2  10    0.10    0.03
  -5  -2  10    0.04    0.02
  -5   2  10    0.12    0.04
  -5   2  10    0.09    0.03
  -5   2  10    0.09    0.03
  -4  -2  10    0.96    0.08
  -4  -2  10    1.06    0.08
  -4  -2  10    1.11    0.09
  -4   2  10    1.02    0.09
  -4   2  10    0.96    0.09
  -4   2  10    1.08    0.09
  -3  -2  10    2.46    0.12
  -3  -2  10    2.54    0.12
  -3  -2  10    2.62    0.13
  -3   2  10    2.55    0.13
  -3   2  10    2.61    0.14
  -3   2  10    2.61    0.13
  -2  -2  10    0.12    0.03
  -2  -2  10    0.07    0.03
  -2  -2  10    0.07    0.03
  -2   2  10    0.08    0.03
  -2   2  10    0.02    0.02
  -2   2  10    0.04    0.03
  -1  -2  10    0.07    0.03
  -1   2  10    0.08    0.03
  -1   2  10    0.05    0.03
  -1   2  10    0.05    0.03
   0  -2  10    2.15    0.11
   0   2  10    2.04    0.11
   0   2  10    1.93    0.11
   0   2  10    2.06    0.11
   1  -2  10    0.95    0.07
   1   2  10    0.95    0.08
   1  -2  10    0.72    0.06
   1   2  10    0.81    0.07
   2  -2  10    0.23    0.04
   2   2  10    0.20    0.04
   2  -2  10    0.17    0.03
   3  -2  10    0.28    0.04
   3   2  10    0.28    0.04
   3  -2  10    0.22    0.03
   4  -2  10    2.81    0.10
   4   2  10    2.90    0.11
   4  -2  10    2.73    0.11
  -9  -3  10    0.90    0.07
  -9  -3  10    0.79    0.06
  -9   3  10    0.91    0.07
  -8  -3  10    1.30    0.08
  -8  -3  10    1.17    0.08
  -8   3  10    1.26    0.08
  -7  -3  10    4.06    0.14
  -7  -3  10    4.13    0.14
  -7   3  10    4.33    0.16
  -6  -3  10    0.03    0.02
  -6  -3  10    0.01    0.02
  -6  -3  10    0.01    0.02
  -6   3  10    0.02    0.02
  -5  -3  10    3.00    0.13
  -5  -3  10    2.96    0.12
  -5  -3  10    3.15    0.12
  -5   3  10    3.02    0.13
  -4  -3  10    0.18    0.04
  -4  -3  10    0.16    0.03
  -4  -3  10    0.18    0.03
  -4   3  10    0.10    0.03
  -3  -3  10    8.30    0.21
  -3  -3  10    8.57    0.20
  -3   3  10    8.11    0.22
  -2  -3  10    0.25    0.04
  -2   3  10    0.19    0.04
  -1  -3  10    1.56    0.09
  -1   3  10    1.51    0.09
   0  -3  10    0.01    0.02
   0   3  10    0.03    0.02
   1  -3  10    6.39    0.16
   1   3  10    6.62    0.18
 -12   0  11    0.02    0.02
  -8   0  11    0.02    0.02
  -7   0  11   -0.01    0.02
  -6   0  11    0.00    0.02
  -5   0  11   -0.02    0.03
  -5   0  11    0.12    0.04
  -4   0  11    0.01    0.02
  -4   0  11   -0.02    0.02
  -3   0  11    0.00    0.02
  -3   0  11    0.01    0.02
  -2   0  11    0.01    0.02
  -2   0  11   -0.03    0.03
  -2   0  11    0.00    0.02
  -1   0  11    0.02    0.02
  -1   0  11   -0.04    0.03
  -1   0  11    0.00    0.02
   0   0  11    0.01    0.02
   0   0  11   -0.03    0.03
   0   0  11    0.01    0.02
   1   0  11    0.00    0.02
   1   0  11    0.01    0.02
   1   0  11    0.00    0.02
   2   0  11    0.00    0.02
   2   0  11    0.01    0.02
   3   0  11    0.00    0.02
 -12  -1  11    0.06    0.02
 -12   1  11    0.08    0.03
 -11  -1  11    2.19    0.10
 -11  -1  11    2.12    0.10
 -11   1  11    2.24    0.11
 -10  -1  11    0.98    0.07
 -10  -1  11    1.08    0.07
 -10   1  11    1.15    0.08
  -9  -1  11    1.22    0.08
  -9  -1  11    1.16    0.08
  -9   1  11    1.39    0.09
  -9   1  11    1.24    0.09
  -8  -1  11    0.12    0.03
  -8   1  11    0.13    0.03
  -7  -1  11    7.66    0.21
  -7   1  11    8.22    0.22
  -7  -1  11    7.66    0.20
  -7   1  11    8.12    0.22
  -6  -1  11    0.32    0.05
  -6   1  11    0.33    0.05
  -6   1  11    0.30    0.05
  -5  -1  11    0.35    0.05
  -5   1  11    0.30    0.05
  -5   1  11    0.30    0.05
  -5   1  11    0.28    0.05
  -4  -1  11    0.26    0.04
  -4  -1  11    0.32    0.05
  -4   1  11    0.28    0.05
  -4   1  11    0.25    0.04
  -4   1  11    0.21    0.04
  -3  -1  11    2.58    0.12
  -3   1  11    2.76    0.13
  -3   1  11    2.58    0.12
  -3   1  11    2.67    0.13
  -2  -1  11    0.18    0.04
  -2   1  11    0.20    0.04
  -2   1  11    0.14    0.03
  -2   1  11    0.17    0.04
  -1  -1  11    3.13    0.13
  -1   1  11    3.09    0.13
  -1   1  11    3.25    0.14
   0  -1  11    0.24    0.04
   0   1  11    0.28    0.04
   0   1  11    0.24    0.04
   1  -1  11    0.09    0.03
   1   1  11    0.09    0.03
   2  -1  11    0.65    0.06
   2   1  11    0.55    0.05
   3  -1  11    0.71    0.05
 -10  -2  11    0.10    0.02
 -10  -2  11    0.12    0.03
  -9  -2  11    3.29    0.13
  -9  -2  11    3.12    0.12
  -8  -2  11   11.77    0.24
  -8  -2  11   12.15    0.25
  -8   2  11   12.18    0.26
  -7  -2  11    0.05    0.03
  -7  -2  11    0.02    0.02
  -7   2  11    0.02    0.02
  -6  -2  11   13.18    0.25
  -6  -2  11   14.00    0.27
  -6   2  11   13.73    0.29
  -5  -2  11    0.88    0.07
  -5  -2  11    0.92    0.07
  -5  -2  11    1.02    0.08
  -5   2  11    0.89    0.07
  -4  -2  11    0.10    0.03
  -4  -2  11    0.07    0.03
  -4   2  11    0.08    0.03
  -4   2  11    0.01    0.02
  -4   2  11    0.01    0.02
  -3  -2  11    6.54    0.18
  -3   2  11    6.75    0.19
  -3   2  11    6.27    0.19
  -3   2  11    6.17    0.19
  -2  -2  11   10.94    0.23
  -2   2  11   11.65    0.24
  -2   2  11   11.14    0.25
  -2   2  11   10.85    0.24
  -1  -2  11    4.66    0.15
  -1   2  11    4.69    0.16
  -1   2  11    4.72    0.16
   0  -2  11    5.05    0.15
   0   2  11    5.14    0.16
   0   2  11    5.01    0.16
   1  -2  11    4.21    0.13
   1   2  11    4.36    0.14
  -8   0  12    1.03    0.07
  -7   0  12    0.03    0.02
  -6   0  12    2.66    0.12
  -5   0  12    0.34    0.05
  -4   0  12    2.58    0.12
  -3   0  12    1.46    0.09
  -3   0  12    1.49    0.09
  -2   0  12    2.86    0.11
  -2   0  12    3.20    0.12
  -2   0  12    2.93    0.12
  -1   0  12    3.41    0.12
  -1   0  12    3.52    0.12
  -8  -1  12    0.86    0.06
  -8   1  12    0.88    0.06
  -7   1  12    1.38    0.08
  -7  -1  12    1.08    0.07
  -6   1  12    0.05    0.02
  -6  -1  12    0.03    0.02
  -5   1  12    1.08    0.08
  -5  -1  12    1.00    0.07
  -4   1  12    1.08    0.08
  -4  -1  12    1.01    0.07
  -4   1  12    1.13    0.08
  -3  -1  12    1.04    0.07
  -3   1  12    1.20    0.08
  -3  -1  12    1.14    0.08
  -3   1  12    1.11    0.08
  -2  -1  12    0.15    0.03
  -2   1  12    0.16    0.03
  -2  -1  12    0.10    0.03
  -2   1  12    0.17    0.03
   0   0   0    0.00    0.00
;
_shelx_hkl_checksum     79704
_shelx_res_file
;
    shelx.res created by SHELXL-2014/7
TITL 1605o(Hemgesberg) in P 21/c
CELL  1.54184  15.5186   5.1007  10.9250   90.000  107.651   90.000
ZERR     8.00   0.0007   0.0002   0.0005    0.000    0.005    0.000
LATT   1
SYMM  - X, 1/2 + Y, 1/2 - Z
SFAC  C    H    N    O
UNIT  24 40 8 16
MERG   2
MORE -1
DFIX 0.88 N1 H1A N1 H1B
DFIX 0.88 N11 H11A N11 H11B
FMAP   2
PLAN   20
SIZE     0.159   0.160   0.221
ACTA
BOND   $H
L.S.  10
TEMP  -123.00
WGHT    0.045800    0.238000
FVAR       0.21561
MOLE    1
C1    1    0.340781    0.391784    0.439357    11.00000    0.02863    0.01840 =
         0.02497   -0.00102    0.00708   -0.00025
C2    1    0.413360    0.399681    0.565633    11.00000    0.02802    0.02447 =
         0.03129   -0.00149    0.00324   -0.00097
AFIX  13
H2    2    0.450665    0.237134    0.590015    11.00000   -1.20000
AFIX   0
C3    1    0.400884    0.553110    0.672147    11.00000    0.03371    0.04033 =
         0.02632   -0.00446    0.00595   -0.00697
AFIX  23
H3A   2    0.342741    0.646431    0.658026    11.00000   -1.20000
H3B   2    0.428504    0.486064    0.760423    11.00000   -1.20000
AFIX   0
N1    3    0.310524    0.618007    0.385117    11.00000    0.04084    0.01630 =
         0.02657   -0.00079   -0.00043   -0.00247
H1A   2    0.268345    0.620126    0.312716    11.00000   -1.20000
H1B   2    0.332176    0.765531    0.417488    11.00000   -1.20000
O1    4    0.311211    0.176138    0.393327    11.00000    0.03884    0.01565 =
         0.02981   -0.00152    0.00170   -0.00117
O2    4    0.460350    0.641982    0.602467    11.00000    0.03296    0.03827 =
         0.03584   -0.01031    0.00841   -0.01184
MOLE    2
C11   1    0.168241    0.106111    0.566724    11.00000    0.02810    0.01909 =
         0.02859    0.00095    0.00439   -0.00113
C12   1    0.114013    0.119467    0.427838    11.00000    0.03842    0.02534 =
         0.02790   -0.00022    0.00346   -0.00242
AFIX  13
H12   2    0.126555   -0.019487    0.370940    11.00000   -1.20000
AFIX   0
C13   1    0.021761    0.219853    0.391976    11.00000    0.03636    0.03610 =
         0.03632    0.00067   -0.00219   -0.00104
AFIX  23
H13A  2   -0.022849    0.143747    0.315291    11.00000   -1.20000
H13B  2   -0.003032    0.272404    0.461816    11.00000   -1.20000
AFIX   0
N11   3    0.188336    0.330288    0.628323    11.00000    0.03769    0.01616 =
         0.02647    0.00215   -0.00220   -0.00036
H11A  2    0.220773    0.331767    0.708453    11.00000   -1.20000
H11B  2    0.175151    0.479585    0.589882    11.00000   -1.20000
O11   4    0.189513   -0.111669    0.616620    11.00000    0.04115    0.01713 =
         0.03165    0.00065    0.00081    0.00053
O12   4    0.093831    0.373772    0.372772    11.00000    0.04837    0.03703 =
         0.03637    0.01350   -0.00272   -0.00470
HKLF 4
REM  1605o(Hemgesberg) in P 21/c
REM R1 =  0.0350 for    1207 Fo > 4sig(Fo)  and  0.0374 for all    1310 data
REM    121 parameters refined using      4 restraints
END
WGHT      0.0458      0.2380
REM Highest difference peak  0.344,  deepest hole -0.171,  1-sigma level  0.038
Q1    1   0.0376  0.3993  0.4024  11.00000  0.05    0.34
Q2    1   0.0673  0.1191  0.4407  11.00000  0.05    0.29
Q3    1   0.3755  0.3994  0.5068  11.00000  0.05    0.21
Q4    1   0.1429  0.1187  0.4964  11.00000  0.05    0.18
Q5    1   0.1343 -0.1068  0.6210  11.00000  0.05    0.15
Q6    1   0.3922  0.4092  0.6011  11.00000  0.05    0.13
Q7    1   0.4751  0.2866  0.5582  11.00000  0.05    0.12
Q8    1   0.0955  0.2174  0.3137  11.00000  0.05    0.12
Q9    1   0.1236  0.2869  0.6230  11.00000  0.05    0.11
Q10   1   0.3407  0.1882  0.3603  11.00000  0.05    0.11
Q11   1   0.0044  0.2154  0.2776  11.00000  0.05    0.10
Q12   1   0.5238  0.5929  0.6799  11.00000  0.05    0.10
Q13   1   0.2971  0.1624  0.3008  11.00000  0.05    0.09
Q14   1   0.2591  0.2054  0.3560  11.00000  0.05    0.09
Q15   1   0.3810  0.1221  0.4684  11.00000  0.05    0.09
Q16   1   0.2602  0.3159  0.6853  11.00000  0.05    0.09
Q17   1   0.0231  0.4120  0.2886  11.00000  0.05    0.09
Q18   1   0.2168 -0.1348  0.7200  11.00000  0.05    0.08
Q19   1   0.1593 -0.2305  0.5360  11.00000  0.05    0.08
Q20   1   0.3680  0.7104  0.6516  11.00000  0.05    0.08
;
_shelx_res_checksum     95336
data_Global
_journal_date_recd_electronic     2016-06-24
_journal_date_accepted     2016-07-05
_journal_name_full     'Acta Crystallographica, Section E'
_journal_year     2016
_journal_volume     72
_journal_issue      8
_journal_page_first     1179
_journal_page_last     1182
_journal_paper_category     GO
_journal_paper_doi     10.1107/S2056989016010859
_journal_coeditor_code     SU5309
_publ_contact_author_name     'Dieter Schrenk'
_publ_contact_author_address
;
Food Chemistry and Toxicology
University of Kaiserslautern
67663 Kaiserslautern
Germany
;
_publ_contact_author_email     schrenk@rhrk.uni-kl.de
_publ_contact_author_fax     ?
_publ_contact_author_phone     ?
_publ_section_title
;
Crystal structure of glycidamide: the mutagenic and genotoxic metabolite of
acrylamide
;
_publ_section_title_footnote     .
loop_
    _publ_author_name
    _publ_author_address
    'Hemgesberg, Melanie N.'
;
Food Chemistry and Toxicology
University of Kaiserslautern
67663 Kaiserslautern
Germany
;
    'Bonck, Thorsten'
;
Theoretical Chemistry
University of Kaiserslautern
67663 Kaiserslautern
Germany
;
    'Merz, Karl-Heinz'
;
Food Chemistry and Toxicology
University of Kaiserslautern
67663 Kaiserslautern
Germany
;
    'Sun, Yu'
;
Inorganic Chemistry
University of Kaiserslautern
67663 Kaiserslautern
Germany
;
    'Schrenk, Dieter'
;
Food Chemistry and Toxicology
University of Kaiserslautern
67663 Kaiserslautern
Germany
;
_publ_section_synopsis
;
The title compound, glycidamide, was synthesized <i>via</i> the reaction of
acrylonitrile and hydrogen peroxide. Both enantiomers occur as two
crystallographically independent molecules in the asymmetric unit. In the
crystal, molecules are linked by N---H...O hydrogen bonds forming \b-sheet
structures. The \b-sheets are linked by weaker C---H...O hydrogen bonds,
forming a supramolecular three-dimensional structure.
;
