# Supplementary material for: Crystal structure of glycidamide: the mutagenic and genotoxic metabolite of acryl­amide
Source: Acta Crystallogr E Crystallogr Commun. 2016 Jul 22;72(Pt 8):1179–82. doi: 10.1107/S2056989016010859 (PMC4971867; doi:10.1107/S2056989016010859)
Supplement: Supplementary file 2 [file e-72-01179-Isup2.hkl]

data_I                                                                          
_shelx_title ' 1605o(Hemgesberg) in P 21/c'                                     
_shelx_refln_list_code          4                                               
_shelx_F_calc_maximum      143.09                                               
_exptl_crystal_F_000       368.00                                               
_reflns_d_resolution_high  0.8671                                               
                                                                                
loop_                                                                           
 _space_group_symop_operation_xyz                                               
 'x, y, z'                                                                      
 '-x, y+1/2, -z+1/2'                                                            
 '-x, -y, -z'                                                                   
 'x, -y-1/2, z-1/2'                                                             
                                                                                
_cell_length_a    15.5186                                                       
_cell_length_b     5.1007                                                       
_cell_length_c    10.9250                                                       
_cell_angle_alpha  90.000                                                       
_cell_angle_beta  107.651                                                       
_cell_angle_gamma  90.000                                                       
                                                                                
_shelx_F_squared_multiplier     1.000                                           
                                                                                
loop_                                                                           
 _refln_index_h                                                                 
 _refln_index_k                                                                 
 _refln_index_l                                                                 
 _refln_F_squared_calc                                                          
 _refln_F_squared_meas                                                          
 _refln_F_squared_sigma                                                         
 _refln_observed_status                                                         
   2   0   0        502.41        478.34         7.87 o                         
   3   0   0         68.93         72.80         2.81 o                         
   4   0   0       1794.97       1747.62        20.20 o                         
   5   0   0         36.37         26.60         2.88 o                         
   6   0   0       1687.25       1651.57        25.08 o                         
   7   0   0        259.98        236.87        13.44 o                         
   8   0   0       2887.69       2588.41        60.45 o                         
   9   0   0        413.93        370.85        24.52 o                         
  10   0   0       1227.79       1199.40         8.71 o                         
  11   0   0        102.09         92.61         1.80 o                         
  12   0   0         63.55         63.07         1.46 o                         
  13   0   0          7.61          7.75         0.91 o                         
  14   0   0        678.92        721.83         7.30 o                         
  15   0   0          7.47          7.85         0.76 o                         
  16   0   0          8.25          7.85         0.76 o                         
  17   0   0         49.54         51.63         2.15 o                         
   1   1   0       2311.42       2380.82        21.60 o                         
   2   1   0       1585.50       1528.96        30.22 o                         
   3   1   0        528.97        541.72        10.36 o                         
   4   1   0        767.56        918.43        10.50 o                         
   5   1   0        391.66        382.49         8.95 o                         
   6   1   0         40.05         35.44         2.71 o                         
   7   1   0         28.41         24.94         2.74 o                         
   8   1   0         28.18         30.19         3.25 o                         
   9   1   0        174.51        156.40         7.89 o                         
  10   1   0        197.94        208.58         2.55 o                         
  11   1   0          0.16          0.67         0.25 o                         
  12   1   0        114.00        114.50         2.07 o                         
  13   1   0        178.55        197.26         2.77 o                         
  14   1   0          5.80          4.95         0.53 o                         
  15   1   0         28.38         29.49         1.15 o                         
  16   1   0         31.82         29.49         1.29 o                         
   0   2   0        219.70        249.90        10.33 o                         
   1   2   0        244.96        260.52         7.49 o                         
   2   2   0          3.86          2.68         0.80 o                         
   3   2   0        251.44        251.13         9.59 o                         
   4   2   0        658.56        641.11        14.88 o                         
   5   2   0         63.97         64.59         5.03 o                         
   6   2   0        350.43        323.42        10.53 o                         
   7   2   0          5.55          7.94         1.79 o                         
   8   2   0         48.60         48.66         2.34 o                         
   9   2   0        111.87        121.21         1.77 o                         
  10   2   0          0.06          0.17         0.20 o                         
  11   2   0         25.61         28.75         1.44 o                         
  12   2   0         45.14         42.11         1.53 o                         
  13   2   0         10.32          9.56         0.75 o                         
  14   2   0          3.47          3.21         0.61 o                         
  15   2   0         14.82         15.91         0.98 o                         
  16   2   0         19.06         18.93         1.29 o                         
   1   3   0          7.36          8.00         2.15 o                         
   2   3   0        157.29        149.43        10.99 o                         
   3   3   0        390.62        435.92        19.37 o                         
   4   3   0         35.84         40.69         6.19 o                         
   5   3   0        157.80        190.46         6.24 o                         
   6   3   0         37.67         25.20         1.22 o                         
   7   3   0        452.66        464.84         9.68 o                         
   8   3   0         46.23         42.51         1.74 o                         
   9   3   0          0.91          3.08         0.52 o                         
  10   3   0          5.29          4.80         0.43 o                         
  11   3   0        298.42        307.80         5.27 o                         
  12   3   0         34.03         32.02         1.59 o                         
  13   3   0          6.13          5.68         0.67 o                         
  14   3   0         12.08         13.13         0.91 o                         
   0   4   0       3053.78       3239.28        31.19 o                         
   1   4   0          4.03          2.98         0.62 o                         
   2   4   0        221.17        221.87         3.12 o                         
   3   4   0        179.33        183.71         2.83 o                         
   4   4   0        233.68        250.01         4.18 o                         
   5   4   0        103.31        108.11         2.89 o                         
   6   4   0         91.84         87.34         2.59 o                         
   7   4   0         11.35         13.12         1.06 o                         
   8   4   0        341.08        351.36         5.59 o                         
   9   4   0         40.75         36.58         1.32 o                         
  10   4   0         75.93         76.77         1.82 o                         
  11   4   0         47.40         46.02         1.32 o                         
  12   4   0         13.13          8.94         1.40 o                         
   1   5   0         89.44         91.92         2.03 o                         
   2   5   0         20.18         18.72         0.95 o                         
   3   5   0          9.02          8.96         0.66 o                         
   4   5   0         11.46         11.26         0.75 o                         
   5   5   0         79.34         79.58         2.27 o                         
   6   5   0          3.58          5.39         0.61 o                         
   7   5   0         53.85         52.76         1.89 o                         
   8   5   0          0.02          0.79         0.27 o                         
 -17   1   1          0.68          0.54         0.30 o                         
 -16   1   1         54.85         59.86         1.84 o                         
 -15   1   1         48.38         44.16         1.45 o                         
 -14   1   1         15.63         19.45         0.99 o                         
 -13   1   1          6.85          5.96         0.62 o                         
 -12   1   1          2.78          4.15         0.50 o                         
 -11   1   1         11.11         12.18         0.69 o                         
 -10   1   1         36.68         37.55         2.18 o                         
  -9   1   1        185.90        181.14         9.11 o                         
  -8   1   1         23.37         31.57         3.93 o                         
  -7   1   1        194.01        202.60         5.88 o                         
  -6   1   1        548.16        560.78        10.15 o                         
  -5   1   1         55.10         69.45         2.90 o                         
  -4   1   1       1109.29       1014.00        18.23 o                         
  -3   1   1       3030.80       2853.84        27.09 o                         
  -2   1   1         80.23         63.81         1.81 o                         
  -1   1   1       3048.98       3102.18        45.55 o                         
   0   1   1       1027.11       1045.27         8.66 o                         
   1   1   1       2383.92       2250.44        23.86 o                         
   2   1   1       2750.82       2943.07        37.71 o                         
   3   1   1          6.75          7.65         0.88 o                         
   4   1   1        330.77        326.83         8.75 o                         
   5   1   1        338.45        315.52         9.48 o                         
   6   1   1        211.93        213.04         8.47 o                         
   7   1   1          9.82         10.20         1.99 o                         
   8   1   1        173.12        146.11         8.90 o                         
   9   1   1          6.75          8.66         0.52 o                         
  10   1   1         34.18         27.23         0.76 o                         
  11   1   1         73.06         71.71         1.29 o                         
  12   1   1        146.07        147.30         1.86 o                         
  13   1   1          3.43          3.51         0.36 o                         
  14   1   1         27.45         26.69         1.17 o                         
  15   1   1         55.47         53.77         1.49 o                         
  16   1   1         85.73         96.44         4.19 o                         
 -16   2   1        108.87        123.64         2.51 o                         
 -15   2   1        143.67        141.88         3.87 o                         
 -14   2   1        218.89        233.41         4.01 o                         
 -13   2   1         81.71         83.33         2.57 o                         
 -12   2   1        425.91        456.09         4.75 o                         
 -11   2   1          2.35          1.02         0.28 o                         
 -10   2   1        423.89        453.89         3.97 o                         
  -9   2   1        168.52        165.52         2.52 o                         
  -8   2   1        120.42        107.85         6.66 o                         
  -7   2   1        563.72        512.25        13.72 o                         
  -6   2   1        442.80        467.07        12.29 o                         
  -5   2   1        313.80        271.71         8.77 o                         
  -4   2   1       1052.59       1009.05        20.53 o                         
  -3   2   1         16.73         13.98         2.96 o                         
  -2   2   1       3356.20       3654.20        50.27 o                         
  -1   2   1        163.69        164.76         5.91 o                         
   0   2   1        426.26        513.23        13.19 o                         
   1   2   1         92.24         97.64         4.90 o                         
   2   2   1        494.28        594.91        13.75 o                         
   3   2   1         66.62         65.19         4.68 o                         
   4   2   1         31.59         44.30         5.48 o                         
   5   2   1         50.66         41.76         3.51 o                         
   6   2   1       3413.70       3431.48       115.30 o                         
   7   2   1         52.69         49.88         5.23 o                         
   8   2   1        594.56        591.64        16.88 o                         
   9   2   1        258.45        240.99         2.44 o                         
  10   2   1        134.39        146.73         2.64 o                         
  11   2   1        303.83        297.20         3.31 o                         
  12   2   1        128.15        134.86         2.25 o                         
  13   2   1         29.39         24.10         1.07 o                         
  14   2   1        252.44        254.19         4.03 o                         
  15   2   1         65.09         74.60         1.90 o                         
 -15   3   1          0.48          0.22         0.43 o                         
 -14   3   1          3.21          2.30         0.36 o                         
 -13   3   1          6.33          6.56         0.76 o                         
 -12   3   1          0.06          0.69         0.36 o                         
 -11   3   1        150.32        150.40         3.42 o                         
 -10   3   1         12.86         14.44         0.82 o                         
  -9   3   1         85.80         83.27         2.43 o                         
  -8   3   1         29.64         33.51         1.52 o                         
  -7   3   1         39.37         36.37         1.52 o                         
  -6   3   1        119.39        122.22         2.88 o                         
  -5   3   1          5.56          9.60         1.00 o                         
  -4   3   1         10.81          8.89         2.31 o                         
  -3   3   1        202.88        176.15        12.45 o                         
  -2   3   1         14.73         13.97         3.55 o                         
  -1   3   1         77.20         75.64         7.65 o                         
   0   3   1         26.39         20.77         3.17 o                         
   1   3   1        185.87        195.30         8.49 o                         
   2   3   1        209.58        207.51        21.62 o                         
   3   3   1          6.31          6.16         3.87 o                         
   4   3   1         23.87         30.96         5.25 o                         
   5   3   1         28.55         24.79         0.99 o                         
   6   3   1          7.68          7.99         0.57 o                         
   7   3   1        386.59        380.62         4.00 o                         
   8   3   1          0.60          0.59         0.23 o                         
   9   3   1          2.56          2.90         0.39 o                         
  10   3   1         48.84         47.48         1.34 o                         
  11   3   1         11.95         11.26         0.75 o                         
  12   3   1          0.79          0.80         0.23 o                         
  13   3   1          3.16          3.29         0.75 o                         
  14   3   1          0.06          0.29         0.43 o                         
 -12   4   1          0.19          0.65         0.25 o                         
 -11   4   1          5.80          5.34         0.67 o                         
 -10   4   1        186.05        190.65         2.85 o                         
  -9   4   1         13.65         12.06         0.78 o                         
  -8   4   1         27.17         28.38         1.61 o                         
  -7   4   1         46.33         47.59         1.90 o                         
  -6   4   1          0.13          2.15         0.52 o                         
  -5   4   1         62.35         64.08         2.20 o                         
  -4   4   1         77.99         86.14         2.03 o                         
  -3   4   1         71.18         77.90         2.29 o                         
  -2   4   1        331.00        333.86         3.88 o                         
  -1   4   1         31.07         35.42         1.28 o                         
   0   4   1        164.05        175.87         2.41 o                         
   1   4   1         12.57         12.26         0.69 o                         
   2   4   1         45.92         54.24         3.12 o                         
   3   4   1          9.68          8.35         1.29 o                         
   4   4   1        111.46        103.96         1.91 o                         
   5   4   1          0.80          0.39         0.23 o                         
   6   4   1        130.07        121.78         2.06 o                         
   7   4   1         26.17         22.92         1.37 o                         
   8   4   1          2.78          3.59         0.50 o                         
   9   4   1          9.06          7.95         1.01 o                         
  10   4   1          3.71          2.71         0.38 o                         
  11   4   1          7.43          6.75         0.63 o                         
  12   4   1          7.60          9.90         0.86 o                         
  -9   5   1        228.06        206.05        14.20 o                         
  -8   5   1          0.37          0.22         0.25 o                         
  -7   5   1        123.10        123.00         2.66 o                         
  -6   5   1         23.52         22.40         1.22 o                         
  -5   5   1         30.19         29.18         1.37 o                         
  -4   5   1          6.53          6.13         0.76 o                         
  -3   5   1        898.06        930.83         7.98 o                         
  -2   5   1          3.68          4.28         0.86 o                         
  -1   5   1        782.60        798.02         7.50 o                         
   0   5   1         50.65         54.14         1.96 o                         
   1   5   1          5.80          9.42         0.91 o                         
   2   5   1         70.39         74.94         1.58 o                         
   3   5   1        332.04        358.03         3.35 o                         
   4   5   1         13.01         14.83         0.82 o                         
   5   5   1        272.05        253.95         3.72 o                         
   6   5   1          0.05          0.43         0.25 o                         
   7   5   1        217.64        204.09         3.55 o                         
   8   5   1          1.90          1.35         0.44 o                         
 -17   0   2          0.22          0.65         0.25 o                         
 -16   0   2          0.82         -0.11         0.32 o                         
 -15   0   2         30.90         29.78         1.44 o                         
 -14   0   2        455.46        481.15         5.77 o                         
 -13   0   2         24.15         34.62         6.13 o                         
 -12   0   2        144.32        143.77         3.12 o                         
 -11   0   2         11.10         13.64         1.08 o                         
 -10   0   2       1959.47       1877.77        38.55 o                         
  -9   0   2         87.16         70.99        10.11 o                         
  -8   0   2         53.93         57.00         8.17 o                         
  -7   0   2       1030.19        839.35        28.39 o                         
  -6   0   2       5808.25       5244.39        52.70 o                         
  -5   0   2         96.63         80.74         3.68 o                         
  -3   0   2          4.10          4.69         0.76 o                         
  -2   0   2         30.64         36.56         2.66 o                         
  -1   0   2          0.70          3.23         0.76 o                         
   0   0   2       3784.45       3726.76        35.28 o                         
   1   0   2          8.42          5.73         1.29 o                         
   2   0   2        106.19        105.19         7.53 o                         
   3   0   2          0.77          1.29         1.08 o                         
   4   0   2      20474.54      21510.89       133.37 o                         
   5   0   2        596.66        542.57        23.02 o                         
   6   0   2        497.13        458.92        14.95 o                         
   7   0   2        178.00        135.52        13.34 o                         
   8   0   2        560.03        532.61        28.39 o                         
   9   0   2        114.67        117.24         3.98 o                         
  10   0   2       1009.40        986.19         6.40 o                         
  11   0   2         56.04         50.01         1.32 o                         
  12   0   2          0.72          1.50         0.28 o                         
  13   0   2          2.31          1.67         0.32 o                         
  14   0   2        152.79        155.78         3.27 o                         
  15   0   2          5.79          6.25         0.61 o                         
 -17   1   2         20.09         18.85         0.98 o                         
 -16   1   2         50.43         55.10         1.49 o                         
 -15   1   2         14.86         15.53         0.87 o                         
 -14   1   2        116.10        119.71         2.40 o                         
 -13   1   2        103.24         98.32         2.15 o                         
 -12   1   2         29.01         32.06         1.22 o                         
 -11   1   2         33.20         36.86         1.10 o                         
 -10   1   2        122.37        120.58         2.74 o                         
  -9   1   2        486.12        494.23        14.64 o                         
  -8   1   2        169.91        161.18         7.94 o                         
  -7   1   2         17.82         17.86         1.83 o                         
  -6   1   2          6.18         11.40         1.29 o                         
  -5   1   2       1571.57       1591.92        14.67 o                         
  -4   1   2         64.75         65.97         3.02 o                         
  -3   1   2       1268.18       1256.00        15.82 o                         
  -2   1   2       1141.15       1070.90        16.66 o                         
  -1   1   2       1417.32       1385.91        11.23 o                         
   0   1   2       3847.83       4014.04        29.57 o                         
   1   1   2         38.57         36.26         2.06 o                         
   2   1   2       1553.76       1524.70        15.03 o                         
   3   1   2         46.84         36.23         3.12 o                         
   4   1   2         21.19         15.00         2.12 o                         
   5   1   2        164.94        170.60         9.34 o                         
   6   1   2          0.18         -1.03         1.03 o                         
   7   1   2          0.46         -2.55         2.58 o                         
   8   1   2          8.40         11.07         6.35 o                         
   9   1   2        479.52        485.54         3.70 o                         
  10   1   2          2.09          3.98         0.35 o                         
  11   1   2         68.55         69.20         1.20 o                         
  12   1   2         53.71         52.72         1.15 o                         
  13   1   2          5.04          5.27         0.37 o                         
  14   1   2         23.50         22.39         0.75 o                         
  15   1   2          0.41          0.14         0.19 o                         
 -16   2   2          0.17         -0.22         0.30 o                         
 -15   2   2          4.84          3.88         0.61 o                         
 -14   2   2         19.60         21.42         1.29 o                         
 -13   2   2         39.60         41.04         1.40 o                         
 -12   2   2         10.32          9.86         0.78 o                         
 -11   2   2         60.16         65.67         2.13 o                         
 -10   2   2         32.85         31.56         1.15 o                         
  -9   2   2         29.21         30.94         1.04 o                         
  -8   2   2        243.53        213.33         9.38 o                         
  -7   2   2          7.40         11.45         2.03 o                         
  -6   2   2         47.17         35.11         4.12 o                         
  -5   2   2          5.28          3.06         1.53 o                         
  -4   2   2        107.98        101.72         6.28 o                         
  -3   2   2          5.55          5.52         1.53 o                         
  -2   2   2        412.73        441.29         9.78 o                         
  -1   2   2        263.18        280.37         8.66 o                         
   0   2   2         40.18         31.09         2.50 o                         
   1   2   2         29.55         17.36         1.94 o                         
   2   2   2         20.84         22.04         2.22 o                         
   3   2   2        128.53        108.18         5.85 o                         
   4   2   2        233.98        238.38         9.23 o                         
   5   2   2          3.93          2.13         1.29 o                         
   6   2   2          6.44          7.31         2.43 o                         
   7   2   2         34.23         29.76         2.22 o                         
   8   2   2        198.79        187.26         4.38 o                         
   9   2   2          6.41          6.54         0.62 o                         
  10   2   2         89.54         89.22         1.82 o                         
  11   2   2         20.94         21.39         0.91 o                         
  12   2   2         32.95         32.48         0.96 o                         
  13   2   2         96.48        103.71         1.79 o                         
  14   2   2          4.11          5.00         0.50 o                         
 -15   3   2        119.71        119.58         2.35 o                         
 -14   3   2         73.26         72.00         1.42 o                         
 -13   3   2          0.72          1.05         0.28 o                         
 -12   3   2         10.37         11.08         0.91 o                         
 -11   3   2         53.81         47.71         1.57 o                         
 -10   3   2         22.27         16.66         1.13 o                         
  -9   3   2         20.28         21.87         1.29 o                         
  -8   3   2         37.89         36.25         1.52 o                         
  -7   3   2        627.13        691.89         6.54 o                         
  -6   3   2         38.96         37.27         1.05 o                         
  -5   3   2        130.64        148.80         8.15 o                         
  -4   3   2        281.68        271.88        16.19 o                         
  -3   3   2        104.58        102.03         9.73 o                         
  -2   3   2          2.72          1.08         2.37 o                         
  -1   3   2        252.19        314.70        17.85 o                         
   0   3   2        189.03        196.36        13.00 o                         
   1   3   2        156.95        156.90         9.38 o                         
   2   3   2         35.89         41.97         4.67 o                         
   3   3   2        962.64       1044.02        21.62 o                         
   4   3   2         65.45         64.04         1.64 o                         
   5   3   2         35.40         41.74         1.10 o                         
   6   3   2         69.56         76.86         1.53 o                         
   7   3   2        198.76        198.07         2.86 o                         
   8   3   2          0.26          0.86         0.25 o                         
   9   3   2         76.20         78.38         1.48 o                         
  10   3   2          0.11          0.22         0.25 o                         
  11   3   2        238.21        234.06         3.51 o                         
  12   3   2         18.97         19.86         0.78 o                         
  13   3   2        129.12        126.72         5.92 o                         
 -12   4   2         94.52         91.04         1.73 o                         
 -11   4   2          0.04          0.14         0.54 o                         
 -10   4   2        123.45        128.80         5.27 o                         
  -9   4   2         49.32         45.16         2.04 o                         
  -8   4   2         43.31         47.30         1.53 o                         
  -7   4   2        332.84        323.77         3.85 o                         
  -6   4   2        330.00        331.81         4.86 o                         
  -5   4   2         47.37         42.12         1.45 o                         
  -4   4   2       2165.07       2290.63        13.98 o                         
  -3   4   2         42.38         42.21         1.40 o                         
  -2   4   2         22.57         25.60         1.37 o                         
  -1   4   2         34.30         30.16         1.63 o                         
   0   4   2        279.94        303.50         4.56 o                         
   1   4   2         11.06          7.22         0.76 o                         
   2   4   2         73.41         60.62         2.05 o                         
   3   4   2          0.81          1.03         0.36 o                         
   4   4   2        688.82        681.06         4.92 o                         
   5   4   2         60.72         51.14         1.34 o                         
   6   4   2        156.41        162.62         2.37 o                         
   7   4   2        167.07        170.37         2.32 o                         
   8   4   2        163.27        153.58         2.26 o                         
   9   4   2          6.25          8.28         0.62 o                         
  10   4   2        103.89        100.24         2.43 o                         
  11   4   2          3.06          3.24         0.46 o                         
  -9   5   2         75.60         70.68         2.15 o                         
  -8   5   2          4.17          4.41         0.46 o                         
  -7   5   2          1.97          1.46         0.36 o                         
  -6   5   2         13.21         13.81         0.98 o                         
  -5   5   2        269.59        270.17         8.07 o                         
  -4   5   2          2.46          3.27         0.52 o                         
  -3   5   2         13.65         13.66         0.91 o                         
  -2   5   2         23.21         25.45         1.15 o                         
  -1   5   2          1.35          1.73         0.31 o                         
   0   5   2         24.67         24.12         1.83 o                         
   1   5   2          7.82          8.18         0.97 o                         
   2   5   2          1.66          1.93         0.41 o                         
   3   5   2          0.13          0.32         0.32 o                         
   4   5   2         33.33         37.73         1.28 o                         
   5   5   2         86.12         82.48         1.56 o                         
   6   5   2          0.39          0.91         0.22 o                         
   7   5   2          4.05          4.10         0.40 o                         
 -17   1   3          1.65          1.17         0.25 o                         
 -16   1   3          8.69          8.71         0.62 o                         
 -15   1   3          3.33          3.24         0.40 o                         
 -14   1   3          8.37          8.03         0.62 o                         
 -13   1   3        110.91        119.21         1.82 o                         
 -12   1   3         30.55         33.38         0.94 o                         
 -11   1   3         85.81         90.95         1.39 o                         
 -10   1   3          0.23          0.69         0.86 o                         
  -9   1   3        218.06        183.57        11.41 o                         
  -8   1   3          8.09          6.30         2.01 o                         
  -7   1   3        131.37        148.89         7.28 o                         
  -6   1   3         16.27         16.80         2.54 o                         
  -5   1   3       1045.50       1114.27        23.78 o                         
  -4   1   3          0.04          1.48         0.63 o                         
  -3   1   3        618.81        645.70        14.84 o                         
  -2   1   3        354.18        456.30         7.79 o                         
  -1   1   3        150.20        153.06         4.22 o                         
   0   1   3        711.64        704.02        12.57 o                         
   1   1   3        398.13        369.90         8.93 o                         
   2   1   3         41.54         35.19         3.06 o                         
   3   1   3        120.11        125.80         6.16 o                         
   4   1   3        408.48        404.14        10.25 o                         
   5   1   3        162.87        151.13         6.84 o                         
   6   1   3        682.26        629.78        15.04 o                         
   7   1   3         45.89         53.07         4.68 o                         
   8   1   3         19.81         16.78         0.61 o                         
   9   1   3         28.93         23.93         0.77 o                         
  10   1   3        191.13        178.72         2.51 o                         
  11   1   3        103.45         99.43         1.73 o                         
  12   1   3          7.35          8.09         0.46 o                         
  13   1   3          4.70          3.07         0.30 o                         
  14   1   3         71.30         70.78         1.36 o                         
  15   1   3          1.42          1.94         0.43 o                         
 -16   2   3        145.09        169.52         2.44 o                         
 -15   2   3         11.93          9.62         0.70 o                         
 -14   2   3          7.11          6.82         0.62 o                         
 -13   2   3         79.16         73.15         1.90 o                         
 -12   2   3        116.53        108.54         2.32 o                         
 -11   2   3        291.17        306.04         6.24 o                         
 -10   2   3        392.00        397.58         5.36 o                         
  -9   2   3        137.97        144.81         2.32 o                         
  -8   2   3        537.32        478.82        20.61 o                         
  -7   2   3        111.66        111.78         9.66 o                         
  -6   2   3        421.79        373.22        16.96 o                         
  -5   2   3         35.03         32.58         4.86 o                         
  -4   2   3        472.88        554.23        19.77 o                         
  -3   2   3        117.34        122.47         9.12 o                         
  -2   2   3        638.53        697.08        18.04 o                         
  -1   2   3        125.74        113.29         7.23 o                         
   0   2   3        467.73        543.03        12.54 o                         
   1   2   3          8.40          5.37         1.23 o                         
   2   2   3       6911.02       7168.62        45.92 o                         
   3   2   3        177.67        162.43         7.06 o                         
   4   2   3        244.76        204.63         9.57 o                         
   5   2   3        184.21        148.81         8.55 o                         
   6   2   3         45.34         59.79         1.74 o                         
   7   2   3        223.67        206.22         3.42 o                         
   8   2   3         41.30         46.47         1.40 o                         
   9   2   3         24.46         23.49         0.91 o                         
  10   2   3       1404.33       1445.55        13.25 o                         
  11   2   3        256.53        255.87         3.17 o                         
  12   2   3        339.21        346.25         3.38 o                         
  13   2   3         65.50         63.27         1.34 o                         
  14   2   3          4.60          2.48         0.43 o                         
 -15   3   3          8.95          7.67         0.50 o                         
 -14   3   3          5.97          5.14         0.43 o                         
 -13   3   3          0.26          0.38         0.22 o                         
 -12   3   3          0.33          0.65         0.25 o                         
 -11   3   3          0.01          0.30         0.28 o                         
 -10   3   3         30.14         31.63         1.20 o                         
  -9   3   3          1.40          1.36         0.37 o                         
  -8   3   3          6.21          7.82         0.62 o                         
  -7   3   3        179.68        177.22         5.49 o                         
  -6   3   3         80.79         83.29         1.96 o                         
  -5   3   3        362.70        378.27         4.56 o                         
  -4   3   3          2.73          3.09         0.63 o                         
  -3   3   3        470.64        503.32        22.22 o                         
  -2   3   3        108.05        109.49        10.40 o                         
  -1   3   3          3.29          7.33         2.79 o                         
   0   3   3         56.07         55.66         7.28 o                         
   1   3   3        163.63        177.49        13.98 o                         
   2   3   3        141.14        156.86         3.37 o                         
   3   3   3         49.62         58.03         1.45 o                         
   4   3   3         31.93         31.27         1.12 o                         
   5   3   3         14.07         14.21         0.67 o                         
   6   3   3        121.69        123.46         2.01 o                         
   7   3   3          9.92          7.81         0.56 o                         
   8   3   3          2.54          5.11         0.57 o                         
   9   3   3         13.43         11.07         0.63 o                         
  10   3   3         28.60         25.08         0.84 o                         
  11   3   3        247.70        245.17         4.37 o                         
  12   3   3          5.47          7.01         0.45 o                         
 -13   4   3         14.42         15.06         1.29 o                         
 -12   4   3          5.79          5.19         0.45 o                         
 -11   4   3          0.17         -0.17         0.17 o                         
 -10   4   3          0.76          0.72         0.25 o                         
  -9   4   3         22.24         20.24         1.22 o                         
  -8   4   3         14.05         15.95         0.87 o                         
  -7   4   3         47.05         46.43         1.83 o                         
  -6   4   3        372.44        389.62         4.26 o                         
  -5   4   3         25.33         27.72         0.99 o                         
  -4   4   3         43.78         41.53         1.26 o                         
  -3   4   3        167.52        173.37         2.47 o                         
  -2   4   3        122.40        122.31         2.96 o                         
  -1   4   3         93.00        101.25         2.66 o                         
   0   4   3         86.19         73.71         2.35 o                         
   1   4   3         10.44         10.23         0.91 o                         
   2   4   3         52.34         46.76         1.90 o                         
   3   4   3         11.54         13.35         0.78 o                         
   4   4   3         73.34         78.66         1.90 o                         
   5   4   3          7.71         10.69         0.58 o                         
   6   4   3         50.78         48.86         1.65 o                         
   7   4   3         16.43         16.35         0.87 o                         
   8   4   3         34.28         33.94         1.24 o                         
   9   4   3          7.03          6.90         0.50 o                         
  10   4   3         16.50         14.52         0.91 o                         
  -9   5   3         36.57         30.83         1.51 o                         
  -8   5   3          0.37          1.00         0.25 o                         
  -7   5   3        610.16        615.33         5.93 o                         
  -6   5   3         13.10         12.64         0.75 o                         
  -5   5   3        450.63        452.29         5.25 o                         
  -4   5   3         45.20         49.04         1.45 o                         
  -3   5   3          9.91          6.83         0.50 o                         
  -2   5   3         32.12         37.28         2.04 o                         
  -1   5   3        387.95        417.60         5.32 o                         
   0   5   3          4.86          7.12         0.76 o                         
   1   5   3        296.44        264.74         3.47 o                         
   2   5   3          0.09          0.50         0.25 o                         
   3   5   3        221.28        205.86         2.21 o                         
   4   5   3         28.17         25.50         0.79 o                         
   5   5   3          0.03          0.65         0.31 o                         
   6   5   3         20.70         20.44         1.06 o                         
 -17   0   4          0.42          0.32         0.30 o                         
 -16   0   4         76.58         72.38         2.80 o                         
 -15   0   4          0.70          2.26         0.46 o                         
 -14   0   4        644.11        676.73         9.46 o                         
 -13   0   4         43.38         33.35         1.24 o                         
 -12   0   4         46.84         43.92         1.40 o                         
 -11   0   4        582.89        560.60         4.16 o                         
 -10   0   4       2801.65       2762.21        69.70 o                         
  -9   0   4        175.62        163.48        16.13 o                         
  -8   0   4       3125.37       3036.26        64.96 o                         
  -7   0   4         67.38         74.43         9.68 o                         
  -6   0   4       1226.78       1272.15        36.78 o                         
  -5   0   4       1376.87       1379.71        35.06 o                         
  -4   0   4       3052.79       3287.52        33.02 o                         
  -3   0   4        117.89        120.87         6.69 o                         
  -2   0   4       1401.13       1461.25        22.35 o                         
  -1   0   4        832.16        792.25        24.31 o                         
   0   0   4      19067.83      18341.22       349.12 o                         
   1   0   4         22.25         20.06         3.12 o                         
   2   0   4          0.11          0.65         0.97 o                         
   3   0   4         93.98         89.74         8.50 o                         
   4   0   4       2319.09       2464.53       155.63 o                         
   5   0   4         55.76         51.33         6.16 o                         
   6   0   4        375.90        329.16        16.49 o                         
   7   0   4         53.87         51.44         1.67 o                         
   8   0   4        562.13        569.42         8.50 o                         
   9   0   4         50.16         45.24         1.72 o                         
  10   0   4         50.08         42.25         1.65 o                         
  11   0   4          0.91          0.22         0.43 o                         
  12   0   4          5.56          4.69         0.67 o                         
  13   0   4          2.55          0.86         0.65 o                         
  14   0   4        150.67        157.03         4.09 o                         
 -17   1   4         25.59         23.24         1.61 o                         
 -16   1   4         10.97         13.56         0.91 o                         
 -15   1   4          0.07          0.22         0.25 o                         
 -14   1   4         61.39         63.08         1.48 o                         
 -13   1   4         92.88        106.44         2.27 o                         
 -12   1   4        267.36        269.87         2.50 o                         
 -11   1   4          0.20          0.18         0.24 o                         
 -10   1   4         97.98        116.53         1.42 o                         
  -9   1   4        760.84        759.04        29.15 o                         
  -8   1   4         13.20         17.74         3.57 o                         
  -7   1   4          0.36          0.11         1.72 o                         
  -6   1   4         29.33         33.37         3.03 o                         
  -5   1   4        200.18        206.25         8.23 o                         
  -4   1   4        229.59        253.98         8.67 o                         
  -3   1   4          0.14          0.57         0.67 o                         
  -2   1   4        562.13        578.95         8.93 o                         
  -1   1   4         33.89         33.11         2.87 o                         
   0   1   4        275.60        253.91         8.24 o                         
   1   1   4        248.55        254.29         8.62 o                         
   2   1   4        447.56        448.67        12.14 o                         
   3   1   4        172.87        165.26         6.83 o                         
   4   1   4        809.61        758.44        15.69 o                         
   5   1   4        287.01        275.62        10.18 o                         
   6   1   4        181.16        165.14         8.38 o                         
   7   1   4         59.11         62.92         1.32 o                         
   8   1   4         31.42         30.85         0.99 o                         
   9   1   4         59.09         58.87         1.37 o                         
  10   1   4         11.78         13.18         1.61 o                         
  11   1   4         62.02         57.71         1.77 o                         
  12   1   4          0.52          0.62         0.25 o                         
  13   1   4         24.80         27.78         0.91 o                         
  14   1   4          3.05          3.00         0.75 o                         
 -16   2   4          0.29          0.04         0.16 o                         
 -15   2   4          2.67          2.95         0.34 o                         
 -14   2   4          0.03          0.26         0.25 o                         
 -13   2   4          3.46          1.98         0.29 o                         
 -12   2   4          0.32          0.30         0.25 o                         
 -11   2   4          2.38          3.67         0.42 o                         
 -10   2   4         14.20         14.71         0.63 o                         
  -9   2   4         16.83         21.97         0.64 o                         
  -8   2   4         18.30         15.47         1.46 o                         
  -7   2   4        188.11        160.15        13.98 o                         
  -6   2   4        133.14        126.31        10.25 o                         
  -5   2   4         11.75         13.61         3.46 o                         
  -4   2   4        178.58        173.43        11.63 o                         
  -3   2   4          0.01         -1.83         1.83 o                         
  -2   2   4         52.44         40.71         4.86 o                         
  -1   2   4         31.67         21.01         3.49 o                         
   0   2   4        328.76        335.81        11.42 o                         
   1   2   4          1.04          1.38         0.81 o                         
   2   2   4         24.06         21.52         2.96 o                         
   3   2   4        230.67        224.35        10.51 o                         
   4   2   4         15.75         10.57         2.40 o                         
   5   2   4          2.21          2.16         1.28 o                         
   6   2   4         58.64         55.57         1.94 o                         
   7   2   4         10.39         11.32         0.75 o                         
   8   2   4         88.99         90.28         1.99 o                         
   9   2   4         21.70         26.92         1.52 o                         
  10   2   4          0.02          0.65         0.37 o                         
  11   2   4          1.51          1.96         0.34 o                         
  12   2   4         10.78         11.10         0.70 o                         
  13   2   4          0.47          0.54         0.30 o                         
 -15   3   4          0.01         -0.25         0.25 o                         
 -14   3   4          0.19          0.11         0.22 o                         
 -13   3   4         12.87         14.93         0.87 o                         
 -12   3   4         74.94         77.24         3.87 o                         
 -11   3   4        224.95        222.72         3.26 o                         
 -10   3   4         34.67         38.98         1.21 o                         
  -9   3   4        162.18        164.18         2.73 o                         
  -8   3   4         98.60         88.19         1.98 o                         
  -7   3   4         75.92         66.56         1.69 o                         
  -6   3   4         72.81         66.35         1.39 o                         
  -5   3   4        345.67        395.30         3.60 o                         
  -4   3   4         50.68         47.91         1.22 o                         
  -3   3   4         73.77         65.82         1.34 o                         
  -2   3   4        190.43        180.87         2.25 o                         
  -1   3   4        360.30        437.64         4.46 o                         
   0   3   4         36.23         30.61         1.35 o                         
   1   3   4        134.33        138.39         2.25 o                         
   2   3   4         28.93         30.84         1.12 o                         
   3   3   4         65.36         77.04         1.53 o                         
   4   3   4         40.98         44.82         1.18 o                         
   5   3   4        266.81        270.25         2.96 o                         
   6   3   4          0.68          0.49         0.25 o                         
   7   3   4        912.75        938.36         9.24 o                         
   8   3   4          0.13          0.90         0.25 o                         
   9   3   4        211.98        209.14         2.65 o                         
  10   3   4         59.29         60.18         1.40 o                         
  11   3   4          5.03          5.22         0.37 o                         
 -12   4   4          0.22          0.59         0.19 o                         
 -11   4   4         68.04         63.99         1.56 o                         
 -10   4   4        288.99        294.14         2.74 o                         
  -9   4   4         39.81         40.55         1.08 o                         
  -8   4   4        735.38        760.47         6.00 o                         
  -7   4   4         42.23         42.28         1.23 o                         
  -6   4   4          0.12          1.51         0.26 o                         
  -5   4   4        252.36        249.78         2.98 o                         
  -4   4   4        185.75        203.60         2.71 o                         
  -3   4   4        163.16        156.61         4.56 o                         
  -2   4   4        104.61         91.01         2.57 o                         
  -1   4   4          0.20          0.65         0.46 o                         
   0   4   4        840.53        812.77        17.75 o                         
   1   4   4          3.31          2.66         0.52 o                         
   2   4   4         56.54         64.74         2.20 o                         
   3   4   4         44.36         50.34         1.32 o                         
   4   4   4        405.19        388.74         3.68 o                         
   5   4   4          0.01          0.43         0.25 o                         
   6   4   4         57.34         49.77         1.53 o                         
   7   4   4          0.11          0.00         0.30 o                         
   8   4   4         10.74         10.97         0.76 o                         
   9   4   4          0.06          0.57         0.22 o                         
  -8   5   4          0.53          0.86         0.25 o                         
  -7   5   4         26.27         23.60         0.95 o                         
  -6   5   4          7.64          8.71         0.76 o                         
  -5   5   4         16.14         16.48         0.98 o                         
  -4   5   4         29.85         31.77         1.37 o                         
  -3   5   4          1.08          0.74         0.31 o                         
  -2   5   4         17.82         15.53         0.87 o                         
  -1   5   4         99.30         90.98         2.03 o                         
   0   5   4         68.01         78.53         1.58 o                         
   1   5   4          0.83          1.41         0.25 o                         
   2   5   4         18.29         16.62         0.82 o                         
   3   5   4          0.00          0.00         0.22 o                         
   4   5   4          1.87          1.68         0.28 o                         
   5   5   4         28.05         27.96         1.72 o                         
 -17   1   5         35.51         37.69         1.37 o                         
 -16   1   5          1.47          2.35         0.40 o                         
 -15   1   5          2.32          2.16         0.29 o                         
 -14   1   5          0.03         -0.23         0.23 o                         
 -13   1   5         62.41         67.90         1.19 o                         
 -12   1   5         11.60         11.42         0.51 o                         
 -11   1   5          8.27          8.20         0.40 o                         
 -10   1   5        169.92        179.58         1.69 o                         
  -9   1   5        400.84        432.48         3.24 o                         
  -8   1   5          0.42         -1.59         1.59 o                         
  -7   1   5        121.20        114.57         8.90 o                         
  -6   1   5         34.00         35.90         3.41 o                         
  -5   1   5        964.99       1005.52        19.40 o                         
  -4   1   5          0.12          0.88         3.66 o                         
  -3   1   5         19.96         20.65         2.56 o                         
  -2   1   5          9.99         11.85         2.59 o                         
  -1   1   5        134.60        140.50         6.86 o                         
   0   1   5          2.42          4.92         1.34 o                         
   1   1   5        160.55        159.96         7.85 o                         
   2   1   5        628.49        578.23        13.63 o                         
   3   1   5        122.20        126.23         6.68 o                         
   4   1   5         87.82         89.76         6.00 o                         
   5   1   5         12.51          8.99         0.46 o                         
   6   1   5        169.78        168.51         1.96 o                         
   7   1   5        162.62        158.32         2.20 o                         
   8   1   5         42.77         48.07         1.49 o                         
   9   1   5          0.31          0.28         0.31 o                         
  10   1   5          0.05         -0.22         0.25 o                         
  11   1   5         65.67         62.74         1.44 o                         
  12   1   5          4.66          5.02         0.43 o                         
  13   1   5          3.62          1.96         0.30 o                         
 -16   2   5         11.77         11.96         0.54 o                         
 -15   2   5         48.85         46.76         1.18 o                         
 -14   2   5        145.65        143.16         2.23 o                         
 -13   2   5         12.34         13.33         0.60 o                         
 -12   2   5        124.53        122.12         1.74 o                         
 -11   2   5        183.86        176.70         2.08 o                         
 -10   2   5          0.33          0.79         0.26 o                         
  -9   2   5         56.00         55.86         1.12 o                         
  -8   2   5        479.38        493.64         5.06 o                         
  -7   2   5        207.38        210.15         4.38 o                         
  -6   2   5         48.48         57.74         7.32 o                         
  -5   2   5        339.32        346.25        17.79 o                         
  -4   2   5       1120.83       1186.05        80.24 o                         
  -3   2   5          2.76          7.80         2.78 o                         
  -2   2   5       2549.84       2730.53        78.73 o                         
  -1   2   5          9.33          7.15         4.95 o                         
   0   2   5         71.12         73.40         7.32 o                         
   1   2   5          1.46          1.29         1.67 o                         
   2   2   5         71.24         73.32         6.26 o                         
   3   2   5          3.50          5.73         0.43 o                         
   4   2   5         59.47         62.09         1.96 o                         
   5   2   5         27.86         29.98         1.51 o                         
   6   2   5       3490.85       3653.20        12.54 o                         
   7   2   5        403.57        377.70         4.14 o                         
   8   2   5        232.24        218.97         3.14 o                         
   9   2   5        206.12        204.54         2.98 o                         
  10   2   5        200.56        195.48         2.95 o                         
  11   2   5          0.17          0.48         0.22 o                         
  12   2   5        147.12        145.40         3.98 o                         
 -15   3   5         18.60         16.24         0.75 o                         
 -14   3   5          2.25          2.30         0.39 o                         
 -13   3   5          0.61          0.29         0.25 o                         
 -12   3   5          0.15          0.86         0.31 o                         
 -11   3   5          1.12          0.67         0.28 o                         
 -10   3   5         56.76         54.94         1.69 o                         
  -9   3   5         24.76         26.35         0.99 o                         
  -8   3   5          0.15          0.30         0.25 o                         
  -7   3   5        161.17        168.51         2.80 o                         
  -6   3   5          3.84          4.06         0.43 o                         
  -5   3   5         17.88         20.91         0.73 o                         
  -4   3   5         39.82         45.78         1.20 o                         
  -3   3   5        436.40        458.86         6.73 o                         
  -2   3   5         67.24         71.54         1.21 o                         
  -1   3   5         83.53         77.32         1.38 o                         
   0   3   5          5.53          7.48         0.46 o                         
   1   3   5        111.62        110.67         1.85 o                         
   2   3   5        162.53        174.13         2.45 o                         
   3   3   5          2.80          2.58         0.32 o                         
   4   3   5         14.37         16.50         0.87 o                         
   5   3   5         40.06         44.14         1.45 o                         
   6   3   5        175.83        177.16         7.74 o                         
   7   3   5        231.85        231.32         4.53 o                         
   8   3   5          5.64          5.92         0.57 o                         
   9   3   5          4.26          4.88         0.43 o                         
  10   3   5          0.23          0.54         0.30 o                         
 -12   4   5         20.30         18.44         0.78 o                         
 -11   4   5          0.00         -0.16         0.18 o                         
 -10   4   5        151.90        158.10         2.30 o                         
  -9   4   5         26.53         24.24         1.12 o                         
  -8   4   5          0.11          0.80         0.39 o                         
  -7   4   5         56.51         60.51         1.50 o                         
  -6   4   5         65.56         60.86         2.44 o                         
  -5   4   5        115.38        117.18         2.04 o                         
  -4   4   5         27.52         27.74         1.02 o                         
  -3   4   5         19.48         20.51         0.88 o                         
  -2   4   5         64.85         65.11         1.56 o                         
  -1   4   5         15.33         20.12         1.03 o                         
   0   4   5         45.36         46.76         1.53 o                         
   1   4   5        119.54        121.33         2.06 o                         
   2   4   5        141.32        142.19         2.42 o                         
   3   4   5         26.12         25.04         0.94 o                         
   4   4   5         31.53         26.92         1.15 o                         
   5   4   5          6.38          4.48         0.50 o                         
   6   4   5          0.82          1.48         0.31 o                         
   7   4   5          0.00          0.00         0.25 o                         
   8   4   5         10.80         11.56         0.76 o                         
  -7   5   5         59.51         64.64         1.94 o                         
  -6   5   5          0.52          1.01         0.54 o                         
  -5   5   5        253.79        239.00         2.99 o                         
  -4   5   5         12.36         10.93         0.56 o                         
  -3   5   5        227.47        212.99         4.81 o                         
  -2   5   5          0.18          0.59         0.28 o                         
  -1   5   5        118.24        109.89         2.20 o                         
   0   5   5         34.13         36.75         1.02 o                         
   1   5   5          4.72          1.54         0.31 o                         
   2   5   5         53.87         57.14         1.40 o                         
   3   5   5        362.89        366.08         4.25 o                         
 -17   0   6          4.50          7.32         0.61 o                         
 -16   0   6         19.51         24.86         1.02 o                         
 -15   0   6         97.54         95.42         1.82 o                         
 -14   0   6        667.09        692.38         6.83 o                         
 -13   0   6         86.56         99.58         1.96 o                         
 -12   0   6        275.38        249.95         2.75 o                         
 -11   0   6          0.98          1.37         0.32 o                         
 -10   0   6        453.53        449.78         5.68 o                         
  -9   0   6        805.77        833.35         5.25 o                         
  -8   0   6       1447.01       1448.97        48.83 o                         
  -7   0   6        708.14        668.56        31.19 o                         
  -6   0   6       1580.16       1534.80        44.96 o                         
  -5   0   6        332.13        324.81        20.01 o                         
  -4   0   6       2554.57       2316.65        37.65 o                         
  -3   0   6        337.87        316.58        13.28 o                         
  -2   0   6         63.03         68.48         6.31 o                         
  -1   0   6         80.58         61.71         6.23 o                         
   0   0   6       2532.68       2542.90        41.07 o                         
   1   0   6          0.26         -0.57         1.13 o                         
   2   0   6        140.55        131.57        10.33 o                         
   3   0   6         91.01         81.66         9.14 o                         
   4   0   6       1394.29       1385.05        35.92 o                         
   5   0   6         34.98         33.88         1.15 o                         
   6   0   6          7.58          9.38         0.62 o                         
   7   0   6          5.14          3.61         0.44 o                         
   8   0   6          2.26          0.39         0.36 o                         
   9   0   6          6.69          9.95         0.83 o                         
  10   0   6        121.01        123.49         2.74 o                         
  11   0   6         10.12          8.65         0.67 o                         
  12   0   6        122.93        112.07         3.44 o                         
 -17   1   6          2.89          2.32         0.31 o                         
 -16   1   6         52.22         59.57         1.32 o                         
 -15   1   6          0.06          0.04         0.18 o                         
 -14   1   6         25.56         30.43         0.80 o                         
 -13   1   6        186.53        180.79         1.85 o                         
 -12   1   6          0.39          0.39         0.18 o                         
 -11   1   6         15.97         16.74         0.58 o                         
 -10   1   6        214.73        215.81         1.81 o                         
  -9   1   6          2.82          2.46         0.22 o                         
  -8   1   6         56.49         52.23         0.83 o                         
  -7   1   6          0.03          6.03         2.11 o                         
  -6   1   6          7.46         13.21         8.07 o                         
  -5   1   6        172.75        177.52        17.53 o                         
  -4   1   6        241.73        256.80        13.26 o                         
  -3   1   6          4.44          5.29         1.61 o                         
  -2   1   6         76.31         81.07         7.30 o                         
  -1   1   6        310.59        281.33        11.03 o                         
   0   1   6        453.44        434.84        14.10 o                         
   1   1   6         64.84         68.29         5.03 o                         
   2   1   6        185.99        179.32        10.05 o                         
   3   1   6         70.58         83.32         1.33 o                         
   4   1   6         30.99         32.19         0.86 o                         
   5   1   6         35.35         32.23         0.90 o                         
   6   1   6         39.97         46.70         1.09 o                         
   7   1   6         40.68         37.40         1.28 o                         
   8   1   6        114.63        120.98         2.36 o                         
   9   1   6          7.51          8.30         0.62 o                         
  10   1   6         29.92         33.71         1.05 o                         
  11   1   6          5.55          6.94         0.40 o                         
  12   1   6          0.66          0.32         0.32 o                         
 -16   2   6          2.13          2.06         0.23 o                         
 -15   2   6          0.07          0.22         0.22 o                         
 -14   2   6         41.96         41.82         1.18 o                         
 -13   2   6          9.19          9.03         0.49 o                         
 -12   2   6          7.83          7.35         0.51 o                         
 -11   2   6         45.50         50.02         1.12 o                         
 -10   2   6         10.92          8.20         0.48 o                         
  -9   2   6          5.78          6.96         0.44 o                         
  -8   2   6          0.30          0.17         0.19 o                         
  -7   2   6          0.04          0.04         0.21 o                         
  -6   2   6          0.65          1.46         0.20 o                         
  -5   2   6          0.08          0.24         0.24 o                         
  -4   2   6         99.94        107.09         1.67 o                         
  -3   2   6        129.83        134.80         1.94 o                         
  -2   2   6         63.92         67.05         2.17 o                         
  -1   2   6         40.60         44.19         0.96 o                         
   0   2   6         62.24         53.82         1.24 o                         
   1   2   6         19.52         22.12         0.63 o                         
   2   2   6          2.56          3.10         0.49 o                         
   3   2   6         34.12         34.81         1.02 o                         
   4   2   6        206.04        210.52         2.58 o                         
   5   2   6          6.77          9.10         0.58 o                         
   6   2   6          0.91          0.43         0.28 o                         
   7   2   6         60.03         62.67         1.69 o                         
   8   2   6          0.35          0.77         0.43 o                         
   9   2   6         16.08         17.61         0.75 o                         
  10   2   6         54.80         55.39         1.11 o                         
  11   2   6          0.06          0.50         0.27 o                         
 -14   3   6         50.44         50.91         1.37 o                         
 -13   3   6         22.90         20.33         0.91 o                         
 -12   3   6          6.54          5.95         0.48 o                         
 -11   3   6         20.89         18.66         0.83 o                         
 -10   3   6         32.68         30.57         1.07 o                         
  -9   3   6        117.44        124.88         2.17 o                         
  -8   3   6          0.82          1.20         0.31 o                         
  -7   3   6        197.03        177.89         1.89 o                         
  -6   3   6         32.95         29.32         0.85 o                         
  -5   3   6          3.79          6.02         0.40 o                         
  -4   3   6         43.51         37.42         1.16 o                         
  -3   3   6        155.59        166.16         2.09 o                         
  -2   3   6          0.14          0.17         0.23 o                         
  -1   3   6        161.41        177.82         2.42 o                         
   0   3   6         35.25         33.45         0.98 o                         
   1   3   6         24.53         22.72         0.77 o                         
   2   3   6         16.05         16.59         0.72 o                         
   3   3   6       1047.38       1107.95         6.87 o                         
   4   3   6          6.42          5.83         0.57 o                         
   5   3   6        248.55        242.74         3.31 o                         
   6   3   6         50.68         52.39         1.53 o                         
   7   3   6         32.81         30.39         1.12 o                         
   8   3   6         60.92         61.53         1.72 o                         
   9   3   6         10.03          8.38         0.48 o                         
 -12   4   6        111.92        108.63         3.23 o                         
 -11   4   6          4.10          3.22         0.34 o                         
 -10   4   6          0.98          1.88         0.37 o                         
  -9   4   6        119.61        113.78         2.27 o                         
  -8   4   6        101.07        101.45         2.66 o                         
  -7   4   6        118.71        119.47         2.35 o                         
  -6   4   6        135.37        132.12         1.88 o                         
  -5   4   6          9.37          8.72         0.50 o                         
  -4   4   6        409.01        422.43         6.04 o                         
  -3   4   6         46.98         40.10         1.21 o                         
  -2   4   6          0.08          0.27         0.28 o                         
  -1   4   6         17.80         15.03         0.75 o                         
   0   4   6        331.19        327.06         4.53 o                         
   1   4   6         36.80         31.52         1.15 o                         
   2   4   6         30.69         25.18         0.94 o                         
   3   4   6          3.70          3.67         0.61 o                         
   4   4   6         15.45         16.78         1.06 o                         
   5   4   6          6.20          5.22         0.60 o                         
   6   4   6         26.92         31.19         1.29 o                         
  -6   5   6         32.56         36.06         2.47 o                         
  -5   5   6         80.75         74.53         1.55 o                         
  -4   5   6         23.94         25.58         0.80 o                         
  -3   5   6         29.57         29.66         0.79 o                         
  -2   5   6         22.81         21.65         0.70 o                         
  -1   5   6          5.71          7.40         0.40 o                         
   0   5   6          1.71          1.97         0.25 o                         
   1   5   6          4.67          4.90         0.54 o                         
 -16   1   7          6.38          6.32         0.45 o                         
 -15   1   7         35.89         33.27         0.96 o                         
 -14   1   7         66.46         69.50         1.20 o                         
 -13   1   7         65.32         63.80         1.17 o                         
 -12   1   7         13.14         12.96         0.52 o                         
 -11   1   7         80.81         82.73         1.34 o                         
 -10   1   7         41.55         42.98         0.96 o                         
  -9   1   7        348.35        357.75         2.50 o                         
  -8   1   7         65.83         73.72         1.17 o                         
  -7   1   7        130.71        142.93         1.37 o                         
  -6   1   7         84.46         91.27         1.24 o                         
  -5   1   7        170.64        166.21         1.93 o                         
  -4   1   7         50.24         50.48         1.11 o                         
  -3   1   7         36.83         43.66         2.76 o                         
  -2   1   7          3.37          2.76         0.56 o                         
  -1   1   7        481.76        489.93         4.14 o                         
   0   1   7         59.37         59.41         1.29 o                         
   1   1   7         62.77         64.93         1.19 o                         
   2   1   7         18.22         18.72         0.75 o                         
   3   1   7        143.70        140.80         2.07 o                         
   4   1   7         19.65         26.35         0.94 o                         
   5   1   7         24.57         23.60         0.88 o                         
   6   1   7         37.38         47.10         1.26 o                         
   7   1   7        107.65         99.81         2.15 o                         
   8   1   7         11.77          9.69         0.75 o                         
   9   1   7         90.38         84.13         1.78 o                         
  10   1   7         19.40         20.68         0.75 o                         
 -15   2   7         87.36         85.55         2.40 o                         
 -14   2   7          5.17          4.98         0.61 o                         
 -13   2   7          3.14          2.66         0.34 o                         
 -12   2   7        173.79        172.76         2.28 o                         
 -11   2   7          2.48          1.25         0.28 o                         
 -10   2   7          2.34          1.32         0.27 o                         
  -9   2   7         71.01         74.26         1.52 o                         
  -8   2   7        423.22        406.73         3.10 o                         
  -7   2   7          8.30          8.94         0.44 o                         
  -6   2   7        329.35        366.78         2.42 o                         
  -5   2   7         23.39         25.18         0.69 o                         
  -4   2   7        206.13        215.62         1.84 o                         
  -3   2   7        255.21        253.69         2.13 o                         
  -2   2   7         45.12         44.92         0.98 o                         
  -1   2   7        140.66        128.57         1.64 o                         
   0   2   7        420.72        428.37         2.98 o                         
   1   2   7         70.57         71.58         1.33 o                         
   2   2   7       3210.59       3339.42        11.82 o                         
   3   2   7         89.04         89.91         3.09 o                         
   4   2   7         37.54         31.02         1.02 o                         
   5   2   7         95.65         99.52         1.82 o                         
   6   2   7        442.42        469.50         5.62 o                         
   7   2   7          0.11          0.75         0.46 o                         
   8   2   7         73.66         71.52         1.65 o                         
   9   2   7          0.29          0.00         0.25 o                         
 -14   3   7         22.69         22.72         0.87 o                         
 -13   3   7         10.68         11.87         0.66 o                         
 -12   3   7          5.07          3.92         0.37 o                         
 -11   3   7          2.00          1.88         0.23 o                         
 -10   3   7         22.21         22.18         0.74 o                         
  -9   3   7          9.60         10.10         0.49 o                         
  -8   3   7          2.47          3.83         0.33 o                         
  -7   3   7        111.53        118.21         1.68 o                         
  -6   3   7         25.11         20.73         0.73 o                         
  -5   3   7         68.17         65.06         1.25 o                         
  -4   3   7         19.03         19.24         0.65 o                         
  -3   3   7        108.50        106.29         1.45 o                         
  -2   3   7         27.93         30.44         1.05 o                         
  -1   3   7         28.82         28.74         0.83 o                         
   0   3   7         78.15         79.75         1.50 o                         
   1   3   7        306.49        303.84         2.82 o                         
   2   3   7        148.22        156.92         2.25 o                         
   3   3   7         19.16         21.62         0.99 o                         
   4   3   7         37.59         38.27         1.28 o                         
   5   3   7          1.28          1.38         0.43 o                         
   6   3   7          1.60          3.51         0.52 o                         
   7   3   7         49.32         50.51         3.76 o                         
   8   3   7          0.24          0.38         0.32 o                         
 -11   4   7          1.04          0.65         0.32 o                         
 -10   4   7         23.44         23.33         1.09 o                         
  -9   4   7          3.24          2.26         0.46 o                         
  -8   4   7         23.15         20.88         0.91 o                         
  -7   4   7          2.81          4.34         0.38 o                         
  -6   4   7         41.79         43.59         1.08 o                         
  -5   4   7         15.76         14.10         0.72 o                         
  -4   4   7          1.28          2.10         0.34 o                         
  -3   4   7         74.99         79.46         1.46 o                         
  -2   4   7         60.07         53.76         1.34 o                         
  -1   4   7         91.66         89.55         1.72 o                         
   0   4   7         13.06         10.70         0.61 o                         
   1   4   7          0.59          1.16         0.25 o                         
   2   4   7          1.33          1.68         0.28 o                         
   3   4   7          2.32          3.58         0.46 o                         
   4   4   7         32.28         29.73         2.90 o                         
   5   4   7         23.59         21.53         4.84 o                         
 -16   0   8        101.60         79.49         2.13 o                         
 -15   0   8         10.09         13.05         0.98 o                         
 -14   0   8          8.99          8.26         0.83 o                         
 -13   0   8        151.99        146.19         2.77 o                         
 -12   0   8        295.30        283.80         3.89 o                         
 -11   0   8        316.45        325.77         4.14 o                         
 -10   0   8        736.28        727.24         8.38 o                         
  -9   0   8         17.10         17.17         1.94 o                         
  -8   0   8         76.46         65.25         2.15 o                         
  -7   0   8        123.27        119.93         2.19 o                         
  -6   0   8        148.67        153.58         2.48 o                         
  -5   0   8        357.42        341.83         4.40 o                         
  -4   0   8       1629.89       1672.76        29.58 o                         
  -3   0   8         55.46         51.04         1.35 o                         
  -2   0   8        280.37        303.50         4.03 o                         
  -1   0   8        432.34        428.09         4.87 o                         
   0   0   8        224.30        221.13         5.16 o                         
   1   0   8         20.99         17.75         1.06 o                         
   2   0   8          1.40          0.97         0.46 o                         
   3   0   8          3.21          4.96         0.61 o                         
   4   0   8         11.09         21.76         1.29 o                         
   5   0   8          2.28          1.74         0.46 o                         
   6   0   8         74.38         77.13         3.44 o                         
   7   0   8         16.94         17.00         1.06 o                         
   8   0   8        509.67        486.79         7.53 o                         
   9   0   8         64.27         52.92         2.37 o                         
 -16   1   8          4.51          3.95         0.44 o                         
 -15   1   8          0.04          0.22         0.25 o                         
 -14   1   8         94.85        103.20         1.69 o                         
 -13   1   8          2.12          2.04         0.27 o                         
 -12   1   8         54.53         58.46         1.24 o                         
 -11   1   8          5.25          5.64         0.40 o                         
 -10   1   8          1.23          1.29         0.29 o                         
  -9   1   8         57.72         58.90         1.31 o                         
  -8   1   8         44.07         48.31         1.07 o                         
  -7   1   8         47.59         50.45         1.08 o                         
  -6   1   8          2.82          2.12         0.26 o                         
  -5   1   8         88.12         82.59         1.64 o                         
  -4   1   8          3.66          1.79         0.29 o                         
  -3   1   8          1.09          0.46         0.18 o                         
  -2   1   8          7.22          7.00         0.43 o                         
  -1   1   8         19.77         22.67         0.76 o                         
   0   1   8        145.92        142.25         1.73 o                         
   1   1   8         14.84         15.97         0.65 o                         
   2   1   8         74.32         83.22         1.64 o                         
   3   1   8          2.89          3.23         0.43 o                         
   4   1   8        160.49        175.86         2.44 o                         
   5   1   8         14.83         11.45         0.75 o                         
   6   1   8         93.92        103.75         1.89 o                         
   7   1   8          0.37          0.07         0.25 o                         
   8   1   8          5.58          3.26         0.37 o                         
   9   1   8          6.04          8.58         0.50 o                         
 -15   2   8          1.27          1.13         0.25 o                         
 -14   2   8          1.76          1.69         0.41 o                         
 -13   2   8          0.06          0.00         0.30 o                         
 -12   2   8         15.78         16.38         0.91 o                         
 -11   2   8          0.19          0.19         0.25 o                         
 -10   2   8         57.22         56.58         1.20 o                         
  -9   2   8          2.63          2.76         0.31 o                         
  -8   2   8          0.43          1.01         0.31 o                         
  -7   2   8        111.36        111.06         2.04 o                         
  -6   2   8         17.55         16.10         0.58 o                         
  -5   2   8          9.37          9.63         0.47 o                         
  -4   2   8         19.70         15.08         0.56 o                         
  -3   2   8          5.74          4.81         0.34 o                         
  -2   2   8          1.08          0.48         0.19 o                         
  -1   2   8          2.45          3.02         0.31 o                         
   0   2   8        167.22        164.31         1.79 o                         
   1   2   8          7.38          7.19         0.62 o                         
   2   2   8          4.16          3.73         0.50 o                         
   3   2   8         56.88         58.73         1.65 o                         
   4   2   8         51.80         50.54         1.53 o                         
   5   2   8         46.84         49.87         1.45 o                         
   6   2   8          1.19          1.65         0.37 o                         
   7   2   8          9.62          9.32         0.90 o                         
   8   2   8         19.08         21.35         0.82 o                         
 -13   3   8         10.00          8.46         0.50 o                         
 -12   3   8          0.38          0.22         0.19 o                         
 -11   3   8         17.40         15.15         0.57 o                         
 -10   3   8          3.42          3.28         0.36 o                         
  -9   3   8          0.20          0.00         0.19 o                         
  -8   3   8          3.10          3.52         0.34 o                         
  -7   3   8        140.10        142.47         1.69 o                         
  -6   3   8          2.03          2.45         0.25 o                         
  -5   3   8        127.75        126.32         1.74 o                         
  -4   3   8         18.08         17.29         0.75 o                         
  -3   3   8        102.98        100.45         1.71 o                         
  -2   3   8          2.69          2.75         0.42 o                         
  -1   3   8        351.23        370.78         3.68 o                         
   0   3   8          8.15          7.45         0.62 o                         
   1   3   8        224.42        221.49         2.89 o                         
   2   3   8          2.97          2.77         0.34 o                         
   3   3   8         57.10         52.60         1.26 o                         
   4   3   8         20.05         19.56         0.72 o                         
   5   3   8         18.28         16.30         0.78 o                         
   6   3   8          0.28          0.43         0.30 o                         
  -9   4   8         17.56         15.71         0.91 o                         
  -8   4   8         66.94         59.57         1.56 o                         
  -7   4   8         57.39         53.56         1.23 o                         
  -6   4   8         11.40          9.32         0.54 o                         
  -5   4   8         59.76         56.74         1.32 o                         
  -4   4   8        164.34        157.34         2.52 o                         
  -3   4   8         40.10         40.16         1.59 o                         
  -2   4   8         21.47         21.24         1.13 o                         
  -1   4   8          0.79          0.43         0.30 o                         
   0   4   8          7.75          8.28         0.40 o                         
   1   4   8          0.01          0.15         0.13 o                         
   2   4   8         11.17         11.74         0.93 o                         
 -15   1   9         34.54         32.73         1.12 o                         
 -14   1   9          4.22          4.65         0.47 o                         
 -13   1   9         36.80         32.57         1.10 o                         
 -12   1   9         18.26         19.36         0.70 o                         
 -11   1   9          6.66          6.36         0.46 o                         
 -10   1   9         54.44         56.47         1.31 o                         
  -9   1   9         41.14         34.77         1.13 o                         
  -8   1   9         11.37         12.22         0.67 o                         
  -7   1   9         62.77         63.01         1.32 o                         
  -6   1   9         47.29         47.39         1.32 o                         
  -5   1   9        353.57        357.29         3.13 o                         
  -4   1   9          4.27          4.45         0.33 o                         
  -3   1   9        355.32        353.38         3.13 o                         
  -2   1   9         10.17         10.68         0.55 o                         
  -1   1   9         19.34         22.23         0.79 o                         
   0   1   9          6.98          6.59         0.62 o                         
   1   1   9        129.37        130.74         1.88 o                         
   2   1   9          3.02          4.05         0.43 o                         
   3   1   9          0.01          0.43         0.22 o                         
   4   1   9         28.84         31.37         1.02 o                         
   5   1   9         75.83         74.43         1.50 o                         
   6   1   9          9.89         10.94         0.66 o                         
   7   1   9         26.34         36.14         1.37 o                         
 -14   2   9          0.33         -0.18         0.18 o                         
 -13   2   9          0.08          0.50         0.14 o                         
 -12   2   9         89.73         95.54         2.03 o                         
 -11   2   9          6.28          6.13         0.62 o                         
 -10   2   9         45.19         47.27         1.90 o                         
  -9   2   9          1.04          1.18         0.54 o                         
  -8   2   9        164.15        164.32         2.50 o                         
  -7   2   9         91.08         96.67         1.69 o                         
  -6   2   9          0.00         -0.08         0.31 o                         
  -5   2   9        252.93        256.63         2.47 o                         
  -4   2   9        500.97        503.44         3.58 o                         
  -3   2   9         39.82         41.01         0.94 o                         
  -2   2   9       1171.33       1205.69         5.13 o                         
  -1   2   9         24.57         21.79         0.73 o                         
   0   2   9          1.83          2.39         0.37 o                         
   1   2   9         21.41         19.15         0.96 o                         
   2   2   9        368.19        391.80         3.53 o                         
   3   2   9         20.40         18.38         0.75 o                         
   4   2   9         88.44         87.95         1.58 o                         
   5   2   9         24.52         25.53         0.83 o                         
   6   2   9        431.50        510.83         5.84 o                         
 -12   3   9          3.68          4.95         0.65 o                         
 -11   3   9          2.09          1.64         0.23 o                         
 -10   3   9         12.55         12.59         0.61 o                         
  -9   3   9          2.18          2.34         0.40 o                         
  -8   3   9         41.27         37.45         1.10 o                         
  -7   3   9         20.34         16.94         0.78 o                         
  -6   3   9         10.09         10.56         0.55 o                         
  -5   3   9         15.53         19.65         0.76 o                         
  -4   3   9         60.90         63.49         1.34 o                         
  -3   3   9        271.69        271.85         2.70 o                         
  -2   3   9         18.15         17.50         0.69 o                         
  -1   3   9          2.88          2.50         0.40 o                         
   0   3   9          5.41          4.53         0.56 o                         
   1   3   9          0.23          0.51         0.28 o                         
   2   3   9          9.93         10.92         0.67 o                         
   3   3   9          9.23         10.35         0.65 o                         
   4   3   9         13.40         12.17         1.51 o                         
  -5   4   9         11.27          9.78         0.86 o                         
  -4   4   9         12.48         13.15         0.83 o                         
  -3   4   9          5.24          5.03         0.52 o                         
  -2   4   9          0.00          0.22         0.19 o                         
 -14   0  10        209.21        211.36         3.42 o                         
 -13   0  10          3.48          3.67         0.61 o                         
 -12   0  10          2.43          1.65         0.37 o                         
 -11   0  10          6.94          6.56         0.76 o                         
 -10   0  10          0.13          0.69         0.86 o                         
  -8   0  10        457.50        438.61         7.53 o                         
  -7   0  10        118.73        118.09         3.87 o                         
  -6   0  10        135.74        139.96         2.52 o                         
  -5   0  10        142.80        150.17         3.18 o                         
  -4   0  10         22.06         23.45         1.29 o                         
  -3   0  10         60.89         60.53         2.05 o                         
  -2   0  10        141.15        136.28         3.03 o                         
  -1   0  10         18.48         14.61         2.15 o                         
   0   0  10         77.41         84.11         3.23 o                         
   1   0  10          0.03          0.65         0.65 o                         
   2   0  10         91.45        101.12         3.12 o                         
   3   0  10        171.36        171.95         3.12 o                         
   4   0  10        346.65        321.47        11.51 o                         
   5   0  10          0.60         -0.22         0.43 o                         
 -14   1  10         18.37         18.62         0.98 o                         
 -13   1  10          5.30          5.44         0.45 o                         
 -12   1  10          0.89          1.25         0.24 o                         
 -11   1  10         32.71         32.00         1.07 o                         
 -10   1  10         30.37         29.73         1.02 o                         
  -9   1  10          7.93          6.71         0.50 o                         
  -8   1  10         16.77         20.88         1.61 o                         
  -7   1  10          0.15          0.27         0.22 o                         
  -6   1  10          0.53          0.86         0.26 o                         
  -5   1  10          5.75          5.45         0.50 o                         
  -4   1  10        131.02        135.75         1.96 o                         
  -3   1  10         31.27         35.09         1.02 o                         
  -2   1  10         12.42         13.47         0.58 o                         
  -1   1  10          2.44          2.15         0.29 o                         
   0   1  10          5.10          7.21         0.65 o                         
   1   1  10         53.25         49.88         1.26 o                         
   2   1  10         21.87         20.73         0.91 o                         
   3   1  10          4.14          2.27         0.37 o                         
   4   1  10         37.71         35.11         1.07 o                         
   5   1  10          0.13          0.43         0.22 o                         
 -12   2  10          2.97          2.32         0.31 o                         
 -11   2  10          5.70          3.90         0.40 o                         
 -10   2  10          4.53          2.93         0.83 o                         
  -9   2  10          6.44          5.80         0.53 o                         
  -8   2  10          3.42          2.63         0.37 o                         
  -7   2  10          0.06          0.24         0.41 o                         
  -6   2  10         35.71         36.05         1.13 o                         
  -5   2  10          0.64          1.73         0.25 o                         
  -4   2  10         22.97         22.22         0.76 o                         
  -3   2  10         54.68         55.10         1.12 o                         
  -2   2  10          0.94          1.42         0.24 o                         
  -1   2  10          1.01          1.34         0.32 o                         
   0   2  10         45.86         44.05         1.18 o                         
   1   2  10         17.42         18.33         1.15 o                         
   2   2  10          5.40          4.24         0.44 o                         
   3   2  10          6.39          5.49         0.44 o                         
   4   2  10         56.21         60.55         1.32 o                         
  -9   3  10         22.78         18.55         0.82 o                         
  -8   3  10         28.59         26.80         0.99 o                         
  -7   3  10         95.32         89.55         1.81 o                         
  -6   3  10          0.91          0.38         0.22 o                         
  -5   3  10         68.06         65.31         1.34 o                         
  -4   3  10          2.87          3.43         0.34 o                         
  -3   3  10        177.02        179.52         2.60 o                         
  -2   3  10          4.90          4.82         0.65 o                         
  -1   3  10         33.78         33.03         1.37 o                         
   0   3  10          0.56          0.43         0.30 o                         
   1   3  10        132.15        139.68         2.57 o                         
 -12   1  11          1.52          1.46         0.36 o                         
 -11   1  11         50.10         46.91         1.28 o                         
 -10   1  11         21.05         22.97         0.92 o                         
  -9   1  11         28.63         26.90         0.91 o                         
  -8   1  11          4.09          2.69         0.46 o                         
  -7   1  11        176.26        170.05         3.17 o                         
  -6   1  11          8.19          6.82         0.62 o                         
  -5   1  11          7.52          6.66         0.54 o                         
  -4   1  11          4.92          5.65         0.42 o                         
  -3   1  11         56.95         56.88         1.34 o                         
  -2   1  11          2.96          3.67         0.39 o                         
  -1   1  11         67.27         67.84         1.65 o                         
   0   1  11          5.04          5.48         0.50 o                         
   1   1  11          1.27          1.94         0.46 o                         
   2   1  11         12.99         12.80         1.08 o                         
   3   1  11         10.33         15.27         1.08 o                         
 -10   2  11          0.95          2.30         0.36 o                         
  -9   2  11         67.08         68.84         1.90 o                         
  -8   2  11        267.85        258.67         3.10 o                         
  -7   2  11          0.20          0.59         0.28 o                         
  -6   2  11        290.55        292.91         4.73 o                         
  -5   2  11         20.08         19.89         0.78 o                         
  -4   2  11          0.26          1.02         0.39 o                         
  -3   2  11        133.29        138.60         2.64 o                         
  -2   2  11        238.94        239.83         3.16 o                         
  -1   2  11         95.56        100.86         1.94 o                         
   0   2  11        106.77        108.98         1.94 o                         
   1   2  11         88.00         92.08         2.05 o                         
  -8   0  12         24.81         22.16         1.51 o                         
  -7   0  12          0.96          0.65         0.43 o                         
  -6   0  12         58.91         57.22         2.58 o                         
  -5   0  12          7.52          7.31         1.08 o                         
  -4   0  12         60.10         55.50         2.58 o                         
  -3   0  12         37.86         31.73         1.37 o                         
  -2   0  12         67.27         64.44         2.06 o                         
  -1   0  12         74.76         74.55         1.83 o                         
  -8   1  12         17.46         18.72         0.91 o                         
  -7   1  12         25.79         26.42         3.23 o                         
  -6   1  12          0.19          0.86         0.30 o                         
  -5   1  12         23.99         22.29         1.13 o                         
  -4   1  12         24.32         23.01         0.95 o                         
  -3   1  12         23.51         24.09         0.83 o                         
  -2   1  12          2.46          3.23         0.32 o                         
                                                                                
