# Supplementary material for: Crystal structure of glycidamide: the mutagenic and genotoxic metabolite of acryl­amide
Source: Acta Crystallogr E Crystallogr Commun. 2016 Jul 22;72(Pt 8):1179–82. doi: 10.1107/S2056989016010859 (PMC4971867; doi:10.1107/S2056989016010859)
Supplement: Supplementary file 3 [file e-72-01179-Isup3.cml]

<?xml version="1.0" encoding="UTF-8"?>
<cml convention="cmlDict:cmllite" xmlns="http://www.xml-cml.org/schema" xmlns:cmlDict="http://www.xml-cml.org/dictionary/cml/" xmlns:nameDict="http://www.xml-cml.org/dictionary/cml/name/">
  <molecule id="m1">
    <name dictRef="nameDict:unknown">Oxirane-2-carboxamide</name>
    <atomArray>
      <atom id="a1" elementType="O" hydrogenCount="0">
        <label value="1" dictRef="cmlDict:locant"/>
      </atom>
      <atom id="a2" elementType="C">
        <label value="2" dictRef="cmlDict:locant"/>
      </atom>
      <atom id="a3" elementType="C">
        <label value="3" dictRef="cmlDict:locant"/>
      </atom>
      <atom id="a5" elementType="O" hydrogenCount="0">
        <label value="O" dictRef="cmlDict:locant"/>
      </atom>
      <atom id="a6" elementType="N">
        <label value="N" dictRef="cmlDict:locant"/>
      </atom>
      <atom id="a7" elementType="C" hydrogenCount="0">
        <label value="X" dictRef="cmlDict:locant"/>
      </atom>
      <atom id="a8" elementType="H"/>
      <atom id="a9" elementType="H"/>
      <atom id="a10" elementType="H"/>
      <atom id="a11" elementType="H"/>
      <atom id="a12" elementType="H"/>
    </atomArray>
    <bondArray>
      <bond id="a1_a2" atomRefs2="a1 a2" order="S"/>
      <bond id="a2_a3" atomRefs2="a2 a3" order="S"/>
      <bond id="a1_a3" atomRefs2="a1 a3" order="S"/>
      <bond id="a5_a7" atomRefs2="a5 a7" order="D"/>
      <bond id="a6_a7" atomRefs2="a6 a7" order="S"/>
      <bond id="a2_a7" atomRefs2="a2 a7" order="S"/>
      <bond id="a2_a8" atomRefs2="a2 a8" order="S"/>
      <bond id="a3_a9" atomRefs2="a3 a9" order="S"/>
      <bond id="a3_a10" atomRefs2="a3 a10" order="S"/>
      <bond id="a6_a11" atomRefs2="a6 a11" order="S"/>
      <bond id="a6_a12" atomRefs2="a6 a12" order="S"/>
    </bondArray>
  </molecule>
</cml>
